# Supplementary material for: Determining molecular properties with differential mobility spectrometry and machine learning
Source: Nat Commun. 2018 Nov 30;9:5096. doi: 10.1038/s41467-018-07616-w (PMC6269546; doi:10.1038/s41467-018-07616-w)
Supplement: Supplementary file 4 — Supplementary Dataset 1 [file 41467_2018_7616_MOESM4_ESM.csv]

Motif	Sub-motif	Molecule Name	m/z	Charge State	CCS_calc	Dipole Moment	Temp	Modifier	SV	CV	BE_H2O (kcal/mol)	BE_MeOH (kcal/mol)	BE_EtOH (kcal/mol)	BE_IPA (kcal/mol)	BE_ACE (kcal/mol)	BE_ACN (kcal/mol)	pKa	pKb	Solubility	eLogD	SFLogD	cPFLogD	Cell Permeability	G48105 Log(t1/2)	G47689 Log(t1/2)	Polar Surface Area
CRG	CRG1	CRG1a	162	1	124.07	3.6152	300	N2	0	0.1	14.66	16.72		18.12				0.42				1.135		3.76	3.5
CRG	CRG1	CRG1a	162	1	124.07	3.6152	300	N2	500	0.1	14.66	16.72		18.12				0.42				1.135		3.76	3.5
CRG	CRG1	CRG1a	162	1	124.07	3.6152	300	N2	1000	0.3	14.66	16.72		18.12				0.42				1.135		3.76	3.5
CRG	CRG1	CRG1a	162	1	124.07	3.6152	300	N2	1500	0.5	14.66	16.72		18.12				0.42				1.135		3.76	3.5
CRG	CRG1	CRG1a	162	1	124.07	3.6152	300	N2	2000	0.6	14.66	16.72		18.12				0.42				1.135		3.76	3.5
CRG	CRG1	CRG1a	162	1	124.07	3.6152	300	N2	2500	1	14.66	16.72		18.12				0.42				1.135		3.76	3.5
CRG	CRG1	CRG1a	162	1	124.07	3.6152	300	N2	3000	3	14.66	16.72		18.12				0.42				1.135		3.76	3.5
CRG	CRG1	CRG1a	162	1	124.07	3.6152	300	N2	3500	6.5	14.66	16.72		18.12				0.42				1.135		3.76	3.5
CRG	CRG1	CRG1a	162	1	124.07	3.6152	300	N2	4000	13	14.66	16.72		18.12				0.42				1.135		3.76	3.5
CRG	CRG1	CRG1a	162	1	124.07	3.6152	300	H2O	0	0.1	14.66	16.72		18.12				0.42				1.135		3.76	3.5
CRG	CRG1	CRG1a	162	1	124.07	3.6152	300	H2O	500	0	14.66	16.72		18.12				0.42				1.135		3.76	3.5
CRG	CRG1	CRG1a	162	1	124.07	3.6152	300	H2O	1000	-0.6	14.66	16.72		18.12				0.42				1.135		3.76	3.5
CRG	CRG1	CRG1a	162	1	124.07	3.6152	300	H2O	1500	-1.9	14.66	16.72		18.12				0.42				1.135		3.76	3.5
CRG	CRG1	CRG1a	162	1	124.07	3.6152	300	H2O	2000	-3.8	14.66	16.72		18.12				0.42				1.135		3.76	3.5
CRG	CRG1	CRG1a	162	1	124.07	3.6152	300	H2O	2500	-5.1	14.66	16.72		18.12				0.42				1.135		3.76	3.5
CRG	CRG1	CRG1a	162	1	124.07	3.6152	300	H2O	3000	-4.4	14.66	16.72		18.12				0.42				1.135		3.76	3.5
CRG	CRG1	CRG1a	162	1	124.07	3.6152	300	H2O	3500	-1.9	14.66	16.72		18.12				0.42				1.135		3.76	3.5
CRG	CRG1	CRG1a	162	1	124.07	3.6152	300	H2O	4000	4.2	14.66	16.72		18.12				0.42				1.135		3.76	3.5
CRG	CRG1	CRG1a	162	1	124.07	3.6152	300	MeOH	0	-0.1	14.66	16.72		18.12				0.42				1.135		3.76	3.5
CRG	CRG1	CRG1a	162	1	124.07	3.6152	300	MeOH	500	-0.2	14.66	16.72		18.12				0.42				1.135		3.76	3.5
CRG	CRG1	CRG1a	162	1	124.07	3.6152	300	MeOH	1000	-1	14.66	16.72		18.12				0.42				1.135		3.76	3.5
CRG	CRG1	CRG1a	162	1	124.07	3.6152	300	MeOH	1500	-2.8	14.66	16.72		18.12				0.42				1.135		3.76	3.5
CRG	CRG1	CRG1a	162	1	124.07	3.6152	300	MeOH	2000	-6.3	14.66	16.72		18.12				0.42				1.135		3.76	3.5
CRG	CRG1	CRG1a	162	1	124.07	3.6152	300	MeOH	2500	-12.6	14.66	16.72		18.12				0.42				1.135		3.76	3.5
CRG	CRG1	CRG1a	162	1	124.07	3.6152	300	MeOH	3000	-19.2	14.66	16.72		18.12				0.42				1.135		3.76	3.5
CRG	CRG1	CRG1a	162	1	124.07	3.6152	300	MeOH	3500	-23.8	14.66	16.72		18.12				0.42				1.135		3.76	3.5
CRG	CRG1	CRG1a	162	1	124.07	3.6152	300	MeOH	4000	-24	14.66	16.72		18.12				0.42				1.135		3.76	3.5
CRG	CRG1	CRG1a	162	1	124.07	3.6152	300	IPA	0	0.3	14.66	16.72		18.12				0.42				1.135		3.76	3.5
CRG	CRG1	CRG1a	162	1	124.07	3.6152	300	IPA	500	0	14.66	16.72		18.12				0.42				1.135		3.76	3.5
CRG	CRG1	CRG1a	162	1	124.07	3.6152	300	IPA	1000	-0.9	14.66	16.72		18.12				0.42				1.135		3.76	3.5
CRG	CRG1	CRG1a	162	1	124.07	3.6152	300	IPA	1500	-3.2	14.66	16.72		18.12				0.42				1.135		3.76	3.5
CRG	CRG1	CRG1a	162	1	124.07	3.6152	300	IPA	2000	-6.1	14.66	16.72		18.12				0.42				1.135		3.76	3.5
CRG	CRG1	CRG1a	162	1	124.07	3.6152	300	IPA	2500	-18.7	14.66	16.72		18.12				0.42				1.135		3.76	3.5
CRG	CRG1	CRG1a	162	1	124.07	3.6152	300	IPA	3000	-33	14.66	16.72		18.12				0.42				1.135		3.76	3.5
CRG	CRG1	CRG1a	162	1	124.07	3.6152	300	IPA	3500	-50	14.66	16.72		18.12				0.42				1.135		3.76	3.5
CRG	CRG1	CRG1a	162	1	124.07	3.6152	300	IPA	4000	-49.9	14.66	16.72		18.12				0.42				1.135		3.76	3.5
CRG	CRG1	CRG1a	162	1	124.07	3.6152	150	N2	0	0.2	14.66	16.72		18.12				0.42				1.135		3.76	3.5
CRG	CRG1	CRG1a	162	1	124.07	3.6152	150	N2	500	0.1	14.66	16.72		18.12				0.42				1.135		3.76	3.5
CRG	CRG1	CRG1a	162	1	124.07	3.6152	150	N2	1000	0.2	14.66	16.72		18.12				0.42				1.135		3.76	3.5
CRG	CRG1	CRG1a	162	1	124.07	3.6152	150	N2	1500	0.4	14.66	16.72		18.12				0.42				1.135		3.76	3.5
CRG	CRG1	CRG1a	162	1	124.07	3.6152	150	N2	2000	1	14.66	16.72		18.12				0.42				1.135		3.76	3.5
CRG	CRG1	CRG1a	162	1	124.07	3.6152	150	N2	2500	2	14.66	16.72		18.12				0.42				1.135		3.76	3.5
CRG	CRG1	CRG1a	162	1	124.07	3.6152	150	N2	3000	3.5	14.66	16.72		18.12				0.42				1.135		3.76	3.5
CRG	CRG1	CRG1a	162	1	124.07	3.6152	150	N2	3500	6.6	14.66	16.72		18.12				0.42				1.135		3.76	3.5
CRG	CRG1	CRG1a	162	1	124.07	3.6152	150	N2	4000	7.7	14.66	16.72		18.12				0.42				1.135		3.76	3.5
CRG	CRG1	CRG1a	162	1	124.07	3.6152	150	H2O	0	0.1	14.66	16.72		18.12				0.42				1.135		3.76	3.5
CRG	CRG1	CRG1a	162	1	124.07	3.6152	150	H2O	500	0.4	14.66	16.72		18.12				0.42				1.135		3.76	3.5
CRG	CRG1	CRG1a	162	1	124.07	3.6152	150	H2O	1000	-0.1	14.66	16.72		18.12				0.42				1.135		3.76	3.5
CRG	CRG1	CRG1a	162	1	124.07	3.6152	150	H2O	1500	0.3	14.66	16.72		18.12				0.42				1.135		3.76	3.5
CRG	CRG1	CRG1a	162	1	124.07	3.6152	150	H2O	2000	-4.3	14.66	16.72		18.12				0.42				1.135		3.76	3.5
CRG	CRG1	CRG1a	162	1	124.07	3.6152	150	H2O	2500	-7.8	14.66	16.72		18.12				0.42				1.135		3.76	3.5
CRG	CRG1	CRG1a	162	1	124.07	3.6152	150	H2O	3000	-11.9	14.66	16.72		18.12				0.42				1.135		3.76	3.5
CRG	CRG1	CRG1a	162	1	124.07	3.6152	150	H2O	3500	-14.7	14.66	16.72		18.12				0.42				1.135		3.76	3.5
CRG	CRG1	CRG1a	162	1	124.07	3.6152	150	H2O	4000	-15	14.66	16.72		18.12				0.42				1.135		3.76	3.5
CRG	CRG1	CRG1a	162	1	124.07	3.6152	150	MeOH	0	0	14.66	16.72		18.12				0.42				1.135		3.76	3.5
CRG	CRG1	CRG1a	162	1	124.07	3.6152	150	MeOH	500	-0.2	14.66	16.72		18.12				0.42				1.135		3.76	3.5
CRG	CRG1	CRG1a	162	1	124.07	3.6152	150	MeOH	1000	-1.2	14.66	16.72		18.12				0.42				1.135		3.76	3.5
CRG	CRG1	CRG1a	162	1	124.07	3.6152	150	MeOH	1500	-4	14.66	16.72		18.12				0.42				1.135		3.76	3.5
CRG	CRG1	CRG1a	162	1	124.07	3.6152	150	MeOH	2000	-8.3	14.66	16.72		18.12				0.42				1.135		3.76	3.5
CRG	CRG1	CRG1a	162	1	124.07	3.6152	150	MeOH	2500	-13.5	14.66	16.72		18.12				0.42				1.135		3.76	3.5
CRG	CRG1	CRG1a	162	1	124.07	3.6152	150	MeOH	3000	-26.3	14.66	16.72		18.12				0.42				1.135		3.76	3.5
CRG	CRG1	CRG1a	162	1	124.07	3.6152	150	MeOH	3500	-34.6	14.66	16.72		18.12				0.42				1.135		3.76	3.5
CRG	CRG1	CRG1a	162	1	124.07	3.6152	150	MeOH	4000	-37.3	14.66	16.72		18.12				0.42				1.135		3.76	3.5
CRG	CRG1	CRG1a	162	1	124.07	3.6152	150	IPA	0	0	14.66	16.72		18.12				0.42				1.135		3.76	3.5
CRG	CRG1	CRG1a	162	1	124.07	3.6152	150	IPA	500	-0.2	14.66	16.72		18.12				0.42				1.135		3.76	3.5
CRG	CRG1	CRG1a	162	1	124.07	3.6152	150	IPA	1000	-1.9	14.66	16.72		18.12				0.42				1.135		3.76	3.5
CRG	CRG1	CRG1a	162	1	124.07	3.6152	150	IPA	1500	-6.2	14.66	16.72		18.12				0.42				1.135		3.76	3.5
CRG	CRG1	CRG1a	162	1	124.07	3.6152	150	IPA	2000	-13.4	14.66	16.72		18.12				0.42				1.135		3.76	3.5
CRG	CRG1	CRG1a	162	1	124.07	3.6152	150	IPA	2500	-23	14.66	16.72		18.12				0.42				1.135		3.76	3.5
CRG	CRG1	CRG1a	162	1	124.07	3.6152	150	IPA	3000	-34.4	14.66	16.72		18.12				0.42				1.135		3.76	3.5
CRG	CRG1	CRG1a	162	1	124.07	3.6152	150	IPA	3500	-50	14.66	16.72		18.12				0.42				1.135		3.76	3.5
CRG	CRG1	CRG1a	162	1	124.07	3.6152	150	IPA	4000	-62	14.66	16.72		18.12				0.42				1.135		3.76	3.5
CRG	CRG1	CRG1b	149	1	123.11	3.5313	300	N2	0	0.1	9.57	10.22		10.95			12.33	3.5				0.673		0.669
CRG	CRG1	CRG1b	149	1	123.11	3.5313	300	N2	500	0.1	9.57	10.22		10.95			12.33	3.5				0.673		0.669
CRG	CRG1	CRG1b	149	1	123.11	3.5313	300	N2	1000	0	9.57	10.22		10.95			12.33	3.5				0.673		0.669
CRG	CRG1	CRG1b	149	1	123.11	3.5313	300	N2	1500	-0.2	9.57	10.22		10.95			12.33	3.5				0.673		0.669
CRG	CRG1	CRG1b	149	1	123.11	3.5313	300	N2	2000	-0.3	9.57	10.22		10.95			12.33	3.5				0.673		0.669
CRG	CRG1	CRG1b	149	1	123.11	3.5313	300	N2	2500	0.6	9.57	10.22		10.95			12.33	3.5				0.673		0.669
CRG	CRG1	CRG1b	149	1	123.11	3.5313	300	N2	3000	2.6	9.57	10.22		10.95			12.33	3.5				0.673		0.669
CRG	CRG1	CRG1b	149	1	123.11	3.5313	300	N2	3500	6.3	9.57	10.22		10.95			12.33	3.5				0.673		0.669
CRG	CRG1	CRG1b	149	1	123.11	3.5313	300	N2	4000	12.1	9.57	10.22		10.95			12.33	3.5				0.673		0.669
CRG	CRG1	CRG1b	149	1	123.11	3.5313	300	H2O	0	0	9.57	10.22		10.95			12.33	3.5				0.673		0.669
CRG	CRG1	CRG1b	149	1	123.11	3.5313	300	H2O	500	-0.1	9.57	10.22		10.95			12.33	3.5				0.673		0.669
CRG	CRG1	CRG1b	149	1	123.11	3.5313	300	H2O	1000	-0.5	9.57	10.22		10.95			12.33	3.5				0.673		0.669
CRG	CRG1	CRG1b	149	1	123.11	3.5313	300	H2O	1500	-1.1	9.57	10.22		10.95			12.33	3.5				0.673		0.669
CRG	CRG1	CRG1b	149	1	123.11	3.5313	300	H2O	2000	-1.5	9.57	10.22		10.95			12.33	3.5				0.673		0.669
CRG	CRG1	CRG1b	149	1	123.11	3.5313	300	H2O	2500	-0.9	9.57	10.22		10.95			12.33	3.5				0.673		0.669
CRG	CRG1	CRG1b	149	1	123.11	3.5313	300	H2O	3000	-1.8	9.57	10.22		10.95			12.33	3.5				0.673		0.669
CRG	CRG1	CRG1b	149	1	123.11	3.5313	300	H2O	3500	0.2	9.57	10.22		10.95			12.33	3.5				0.673		0.669
CRG	CRG1	CRG1b	149	1	123.11	3.5313	300	H2O	4000	4.3	9.57	10.22		10.95			12.33	3.5				0.673		0.669
CRG	CRG1	CRG1b	149	1	123.11	3.5313	300	MeOH	0	0	9.57	10.22		10.95			12.33	3.5				0.673		0.669
CRG	CRG1	CRG1b	149	1	123.11	3.5313	300	MeOH	500	-0.2	9.57	10.22		10.95			12.33	3.5				0.673		0.669
CRG	CRG1	CRG1b	149	1	123.11	3.5313	300	MeOH	1000	-1.4	9.57	10.22		10.95			12.33	3.5				0.673		0.669
CRG	CRG1	CRG1b	149	1	123.11	3.5313	300	MeOH	1500	-3.9	9.57	10.22		10.95			12.33	3.5				0.673		0.669
CRG	CRG1	CRG1b	149	1	123.11	3.5313	300	MeOH	2000	-6.7	9.57	10.22		10.95			12.33	3.5				0.673		0.669
CRG	CRG1	CRG1b	149	1	123.11	3.5313	300	MeOH	2500	-8.1	9.57	10.22		10.95			12.33	3.5				0.673		0.669
CRG	CRG1	CRG1b	149	1	123.11	3.5313	300	MeOH	3000	-7	9.57	10.22		10.95			12.33	3.5				0.673		0.669
CRG	CRG1	CRG1b	149	1	123.11	3.5313	300	MeOH	3500	-8.8	9.57	10.22		10.95			12.33	3.5				0.673		0.669
CRG	CRG1	CRG1b	149	1	123.11	3.5313	300	MeOH	4000	-4.6	9.57	10.22		10.95			12.33	3.5				0.673		0.669
CRG	CRG1	CRG1b	149	1	123.11	3.5313	300	IPA	0	0.2	9.57	10.22		10.95			12.33	3.5				0.673		0.669
CRG	CRG1	CRG1b	149	1	123.11	3.5313	300	IPA	500	-0.1	9.57	10.22		10.95			12.33	3.5				0.673		0.669
CRG	CRG1	CRG1b	149	1	123.11	3.5313	300	IPA	1000	-2.1	9.57	10.22		10.95			12.33	3.5				0.673		0.669
CRG	CRG1	CRG1b	149	1	123.11	3.5313	300	IPA	1500	-6.8	9.57	10.22		10.95			12.33	3.5				0.673		0.669
CRG	CRG1	CRG1b	149	1	123.11	3.5313	300	IPA	2000	-16.2	9.57	10.22		10.95			12.33	3.5				0.673		0.669
CRG	CRG1	CRG1b	149	1	123.11	3.5313	300	IPA	2500	-29.6	9.57	10.22		10.95			12.33	3.5				0.673		0.669
CRG	CRG1	CRG1b	149	1	123.11	3.5313	300	IPA	3000	-41.9	9.57	10.22		10.95			12.33	3.5				0.673		0.669
CRG	CRG1	CRG1b	149	1	123.11	3.5313	300	IPA	3500	-49	9.57	10.22		10.95			12.33	3.5				0.673		0.669
CRG	CRG1	CRG1b	149	1	123.11	3.5313	300	IPA	4000	-49.8	9.57	10.22		10.95			12.33	3.5				0.673		0.669
CRG	CRG1	CRG1b	149	1	123.11	3.5313	150	N2	0	0.3	9.57	10.22		10.95			12.33	3.5				0.673		0.669
CRG	CRG1	CRG1b	149	1	123.11	3.5313	150	N2	500	0.2	9.57	10.22		10.95			12.33	3.5				0.673		0.669
CRG	CRG1	CRG1b	149	1	123.11	3.5313	150	N2	1000	0.2	9.57	10.22		10.95			12.33	3.5				0.673		0.669
CRG	CRG1	CRG1b	149	1	123.11	3.5313	150	N2	1500	-0.3	9.57	10.22		10.95			12.33	3.5				0.673		0.669
CRG	CRG1	CRG1b	149	1	123.11	3.5313	150	N2	2000	-1.1	9.57	10.22		10.95			12.33	3.5				0.673		0.669
CRG	CRG1	CRG1b	149	1	123.11	3.5313	150	N2	2500	-1.5	9.57	10.22		10.95			12.33	3.5				0.673		0.669
CRG	CRG1	CRG1b	149	1	123.11	3.5313	150	N2	3000	-1.1	9.57	10.22		10.95			12.33	3.5				0.673		0.669
CRG	CRG1	CRG1b	149	1	123.11	3.5313	150	N2	3500	0.5	9.57	10.22		10.95			12.33	3.5				0.673		0.669
CRG	CRG1	CRG1b	149	1	123.11	3.5313	150	N2	4000	3.8	9.57	10.22		10.95			12.33	3.5				0.673		0.669
CRG	CRG1	CRG1b	149	1	123.11	3.5313	150	MeOH	0	0.1	9.57	10.22		10.95			12.33	3.5				0.673		0.669
CRG	CRG1	CRG1b	149	1	123.11	3.5313	150	MeOH	500	-0.1	9.57	10.22		10.95			12.33	3.5				0.673		0.669
CRG	CRG1	CRG1b	149	1	123.11	3.5313	150	MeOH	1000	-1.5	9.57	10.22		10.95			12.33	3.5				0.673		0.669
CRG	CRG1	CRG1b	149	1	123.11	3.5313	150	MeOH	1500	-5.4	9.57	10.22		10.95			12.33	3.5				0.673		0.669
CRG	CRG1	CRG1b	149	1	123.11	3.5313	150	MeOH	2000	-12.1	9.57	10.22		10.95			12.33	3.5				0.673		0.669
CRG	CRG1	CRG1b	149	1	123.11	3.5313	150	MeOH	2500	-20.4	9.57	10.22		10.95			12.33	3.5				0.673		0.669
CRG	CRG1	CRG1b	149	1	123.11	3.5313	150	MeOH	3000	-27	9.57	10.22		10.95			12.33	3.5				0.673		0.669
CRG	CRG1	CRG1b	149	1	123.11	3.5313	150	MeOH	3500	-29.8	9.57	10.22		10.95			12.33	3.5				0.673		0.669
CRG	CRG1	CRG1b	149	1	123.11	3.5313	150	MeOH	4000	-28.4	9.57	10.22		10.95			12.33	3.5				0.673		0.669
CRG	CRG1	CRG1b	149	1	123.11	3.5313	150	IPA	0	0	9.57	10.22		10.95			12.33	3.5				0.673		0.669
CRG	CRG1	CRG1b	149	1	123.11	3.5313	150	IPA	500	-0.3	9.57	10.22		10.95			12.33	3.5				0.673		0.669
CRG	CRG1	CRG1b	149	1	123.11	3.5313	150	IPA	1000	-1.9	9.57	10.22		10.95			12.33	3.5				0.673		0.669
CRG	CRG1	CRG1b	149	1	123.11	3.5313	150	IPA	1500	-5.8	9.57	10.22		10.95			12.33	3.5				0.673		0.669
CRG	CRG1	CRG1b	149	1	123.11	3.5313	150	IPA	2000	-13.1	9.57	10.22		10.95			12.33	3.5				0.673		0.669
CRG	CRG1	CRG1b	149	1	123.11	3.5313	150	IPA	2500	-25.4	9.57	10.22		10.95			12.33	3.5				0.673		0.669
CRG	CRG1	CRG1b	149	1	123.11	3.5313	150	IPA	3000	-43.8	9.57	10.22		10.95			12.33	3.5				0.673		0.669
CRG	CRG1	CRG1b	149	1	123.11	3.5313	150	IPA	3500	-65.6	9.57	10.22		10.95			12.33	3.5				0.673		0.669
CRG	CRG1	CRG1b	149	1	123.11	3.5313	150	IPA	4000	-62.4	9.57	10.22		10.95			12.33	3.5				0.673		0.669
CRG	CRG1	CRG1c	164	-1	125.99	3.2203	300	N2	0	-0.2	11.17	11.84		12.01			12.85	-0.34				1.705		2.24	0.77
CRG	CRG1	CRG1c	164	-1	125.99	3.2203	300	N2	500	-0.1	11.17	11.84		12.01			12.85	-0.34				1.705		2.24	0.77
CRG	CRG1	CRG1c	164	-1	125.99	3.2203	300	N2	1000	-0.2	11.17	11.84		12.01			12.85	-0.34				1.705		2.24	0.77
CRG	CRG1	CRG1c	164	-1	125.99	3.2203	300	N2	1500	-0.2	11.17	11.84		12.01			12.85	-0.34				1.705		2.24	0.77
CRG	CRG1	CRG1c	164	-1	125.99	3.2203	300	N2	2000	-0.5	11.17	11.84		12.01			12.85	-0.34				1.705		2.24	0.77
CRG	CRG1	CRG1c	164	-1	125.99	3.2203	300	N2	2500	-0.4	11.17	11.84		12.01			12.85	-0.34				1.705		2.24	0.77
CRG	CRG1	CRG1c	164	-1	125.99	3.2203	300	N2	3000	1.2	11.17	11.84		12.01			12.85	-0.34				1.705		2.24	0.77
CRG	CRG1	CRG1c	164	-1	125.99	3.2203	300	N2	3500	4.8	11.17	11.84		12.01			12.85	-0.34				1.705		2.24	0.77
CRG	CRG1	CRG1c	164	-1	125.99	3.2203	300	N2	4000	10.3	11.17	11.84		12.01			12.85	-0.34				1.705		2.24	0.77
CRG	CRG1	CRG1c	164	-1	125.99	3.2203	300	H2O	0	-0.1	11.17	11.84		12.01			12.85	-0.34				1.705		2.24	0.77
CRG	CRG1	CRG1c	164	-1	125.99	3.2203	300	H2O	500	-0.1	11.17	11.84		12.01			12.85	-0.34				1.705		2.24	0.77
CRG	CRG1	CRG1c	164	-1	125.99	3.2203	300	H2O	1000	-0.6	11.17	11.84		12.01			12.85	-0.34				1.705		2.24	0.77
CRG	CRG1	CRG1c	164	-1	125.99	3.2203	300	H2O	1500	-1.6	11.17	11.84		12.01			12.85	-0.34				1.705		2.24	0.77
CRG	CRG1	CRG1c	164	-1	125.99	3.2203	300	H2O	2000	-3.8	11.17	11.84		12.01			12.85	-0.34				1.705		2.24	0.77
CRG	CRG1	CRG1c	164	-1	125.99	3.2203	300	H2O	2500	-4.5	11.17	11.84		12.01			12.85	-0.34				1.705		2.24	0.77
CRG	CRG1	CRG1c	164	-1	125.99	3.2203	300	H2O	3000	-3.2	11.17	11.84		12.01			12.85	-0.34				1.705		2.24	0.77
CRG	CRG1	CRG1c	164	-1	125.99	3.2203	300	H2O	3500	0.1	11.17	11.84		12.01			12.85	-0.34				1.705		2.24	0.77
CRG	CRG1	CRG1c	164	-1	125.99	3.2203	300	H2O	4000	6.2	11.17	11.84		12.01			12.85	-0.34				1.705		2.24	0.77
CRG	CRG1	CRG1c	164	-1	125.99	3.2203	300	MeOH	0	-0.1	11.17	11.84		12.01			12.85	-0.34				1.705		2.24	0.77
CRG	CRG1	CRG1c	164	-1	125.99	3.2203	300	MeOH	500	-0.4	11.17	11.84		12.01			12.85	-0.34				1.705		2.24	0.77
CRG	CRG1	CRG1c	164	-1	125.99	3.2203	300	MeOH	1000	-2.3	11.17	11.84		12.01			12.85	-0.34				1.705		2.24	0.77
CRG	CRG1	CRG1c	164	-1	125.99	3.2203	300	MeOH	1500	-6.7	11.17	11.84		12.01			12.85	-0.34				1.705		2.24	0.77
CRG	CRG1	CRG1c	164	-1	125.99	3.2203	300	MeOH	2000	-13	11.17	11.84		12.01			12.85	-0.34				1.705		2.24	0.77
CRG	CRG1	CRG1c	164	-1	125.99	3.2203	300	MeOH	2500	-18.1	11.17	11.84		12.01			12.85	-0.34				1.705		2.24	0.77
CRG	CRG1	CRG1c	164	-1	125.99	3.2203	300	MeOH	3000	-19.6	11.17	11.84		12.01			12.85	-0.34				1.705		2.24	0.77
CRG	CRG1	CRG1c	164	-1	125.99	3.2203	300	MeOH	3500	-17.1	11.17	11.84		12.01			12.85	-0.34				1.705		2.24	0.77
CRG	CRG1	CRG1c	164	-1	125.99	3.2203	300	MeOH	4000	-11.5	11.17	11.84		12.01			12.85	-0.34				1.705		2.24	0.77
CRG	CRG1	CRG1c	164	-1	125.99	3.2203	300	IPA	0	-0.2	11.17	11.84		12.01			12.85	-0.34				1.705		2.24	0.77
CRG	CRG1	CRG1c	164	-1	125.99	3.2203	300	IPA	500	-0.5	11.17	11.84		12.01			12.85	-0.34				1.705		2.24	0.77
CRG	CRG1	CRG1c	164	-1	125.99	3.2203	300	IPA	1000	-2.3	11.17	11.84		12.01			12.85	-0.34				1.705		2.24	0.77
CRG	CRG1	CRG1c	164	-1	125.99	3.2203	300	IPA	1500	-9.4	11.17	11.84		12.01			12.85	-0.34				1.705		2.24	0.77
CRG	CRG1	CRG1c	164	-1	125.99	3.2203	300	IPA	2000	-19.9	11.17	11.84		12.01			12.85	-0.34				1.705		2.24	0.77
CRG	CRG1	CRG1c	164	-1	125.99	3.2203	300	IPA	2500	-32	11.17	11.84		12.01			12.85	-0.34				1.705		2.24	0.77
CRG	CRG1	CRG1c	164	-1	125.99	3.2203	300	IPA	3000	-41	11.17	11.84		12.01			12.85	-0.34				1.705		2.24	0.77
CRG	CRG1	CRG1c	164	-1	125.99	3.2203	300	IPA	3500	-43.9	11.17	11.84		12.01			12.85	-0.34				1.705		2.24	0.77
CRG	CRG1	CRG1c	164	-1	125.99	3.2203	300	IPA	4000	-40.3	11.17	11.84		12.01			12.85	-0.34				1.705		2.24	0.77
CRG	CRG1	CRG1c	164	-1	125.99	3.2203	150	N2	0	0.1	11.17	11.84		12.01			12.85	-0.34				1.705		2.24	0.77
CRG	CRG1	CRG1c	164	-1	125.99	3.2203	150	N2	500	0.1	11.17	11.84		12.01			12.85	-0.34				1.705		2.24	0.77
CRG	CRG1	CRG1c	164	-1	125.99	3.2203	150	N2	1000	0	11.17	11.84		12.01			12.85	-0.34				1.705		2.24	0.77
CRG	CRG1	CRG1c	164	-1	125.99	3.2203	150	N2	1500	-0.2	11.17	11.84		12.01			12.85	-0.34				1.705		2.24	0.77
CRG	CRG1	CRG1c	164	-1	125.99	3.2203	150	N2	2000	-0.6	11.17	11.84		12.01			12.85	-0.34				1.705		2.24	0.77
CRG	CRG1	CRG1c	164	-1	125.99	3.2203	150	N2	2500	-0.6	11.17	11.84		12.01			12.85	-0.34				1.705		2.24	0.77
CRG	CRG1	CRG1c	164	-1	125.99	3.2203	150	N2	3000	-2.5	11.17	11.84		12.01			12.85	-0.34				1.705		2.24	0.77
CRG	CRG1	CRG1c	164	-1	125.99	3.2203	150	N2	3500	-1.4	11.17	11.84		12.01			12.85	-0.34				1.705		2.24	0.77
CRG	CRG1	CRG1c	164	-1	125.99	3.2203	150	N2	4000	1.8	11.17	11.84		12.01			12.85	-0.34				1.705		2.24	0.77
CRG	CRG1	CRG1c	164	-1	125.99	3.2203	150	MeOH	0	-0.2	11.17	11.84		12.01			12.85	-0.34				1.705		2.24	0.77
CRG	CRG1	CRG1c	164	-1	125.99	3.2203	150	MeOH	500	0.4	11.17	11.84		12.01			12.85	-0.34				1.705		2.24	0.77
CRG	CRG1	CRG1c	164	-1	125.99	3.2203	150	MeOH	1000	-1.3	11.17	11.84		12.01			12.85	-0.34				1.705		2.24	0.77
CRG	CRG1	CRG1c	164	-1	125.99	3.2203	150	MeOH	1500	-4	11.17	11.84		12.01			12.85	-0.34				1.705		2.24	0.77
CRG	CRG1	CRG1c	164	-1	125.99	3.2203	150	MeOH	2000	-14.9	11.17	11.84		12.01			12.85	-0.34				1.705		2.24	0.77
CRG	CRG1	CRG1c	164	-1	125.99	3.2203	150	MeOH	2500	-25.8	11.17	11.84		12.01			12.85	-0.34				1.705		2.24	0.77
CRG	CRG1	CRG1c	164	-1	125.99	3.2203	150	MeOH	3000	-35.4	11.17	11.84		12.01			12.85	-0.34				1.705		2.24	0.77
CRG	CRG1	CRG1c	164	-1	125.99	3.2203	150	MeOH	3500	-41	11.17	11.84		12.01			12.85	-0.34				1.705		2.24	0.77
CRG	CRG1	CRG1c	164	-1	125.99	3.2203	150	MeOH	4000	-39.6	11.17	11.84		12.01			12.85	-0.34				1.705		2.24	0.77
CRG	CRG1	CRG1c	164	-1	125.99	3.2203	150	IPA	0	0.1	11.17	11.84		12.01			12.85	-0.34				1.705		2.24	0.77
CRG	CRG1	CRG1c	164	-1	125.99	3.2203	150	IPA	500	-0.1	11.17	11.84		12.01			12.85	-0.34				1.705		2.24	0.77
CRG	CRG1	CRG1c	164	-1	125.99	3.2203	150	IPA	1000	-1.4	11.17	11.84		12.01			12.85	-0.34				1.705		2.24	0.77
CRG	CRG1	CRG1c	164	-1	125.99	3.2203	150	IPA	1500	-5	11.17	11.84		12.01			12.85	-0.34				1.705		2.24	0.77
CRG	CRG1	CRG1c	164	-1	125.99	3.2203	150	IPA	2000	-11.9	11.17	11.84		12.01			12.85	-0.34				1.705		2.24	0.77
CRG	CRG1	CRG1c	164	-1	125.99	3.2203	150	IPA	2500	-22.6	11.17	11.84		12.01			12.85	-0.34				1.705		2.24	0.77
CRG	CRG1	CRG1c	164	-1	125.99	3.2203	150	IPA	3000	-35.8	11.17	11.84		12.01			12.85	-0.34				1.705		2.24	0.77
CRG	CRG1	CRG1c	164	-1	125.99	3.2203	150	IPA	3500	-48.7	11.17	11.84		12.01			12.85	-0.34				1.705		2.24	0.77
CRG	CRG1	CRG1d	178	1	128.21	5.8842	300	N2	0	0.2	13.55	16		17.31			13.05	1.24				1.76		5.94	4.45
CRG	CRG1	CRG1d	178	1	128.21	5.8842	300	N2	500	0.2	13.55	16		17.31			13.05	1.24				1.76		5.94	4.45
CRG	CRG1	CRG1d	178	1	128.21	5.8842	300	N2	1000	0.3	13.55	16		17.31			13.05	1.24				1.76		5.94	4.45
CRG	CRG1	CRG1d	178	1	128.21	5.8842	300	N2	1500	0.6	13.55	16		17.31			13.05	1.24				1.76		5.94	4.45
CRG	CRG1	CRG1d	178	1	128.21	5.8842	300	N2	2000	0.9	13.55	16		17.31			13.05	1.24				1.76		5.94	4.45
CRG	CRG1	CRG1d	178	1	128.21	5.8842	300	N2	2500	1.4	13.55	16		17.31			13.05	1.24				1.76		5.94	4.45
CRG	CRG1	CRG1d	178	1	128.21	5.8842	300	N2	3000	3.4	13.55	16		17.31			13.05	1.24				1.76		5.94	4.45
CRG	CRG1	CRG1d	178	1	128.21	5.8842	300	N2	3500	7.1	13.55	16		17.31			13.05	1.24				1.76		5.94	4.45
CRG	CRG1	CRG1d	178	1	128.21	5.8842	300	N2	4000	12.3	13.55	16		17.31			13.05	1.24				1.76		5.94	4.45
CRG	CRG1	CRG1d	178	1	128.21	5.8842	300	H2O	0	0	13.55	16		17.31			13.05	1.24				1.76		5.94	4.45
CRG	CRG1	CRG1d	178	1	128.21	5.8842	300	H2O	500	0	13.55	16		17.31			13.05	1.24				1.76		5.94	4.45
CRG	CRG1	CRG1d	178	1	128.21	5.8842	300	H2O	1000	-0.2	13.55	16		17.31			13.05	1.24				1.76		5.94	4.45
CRG	CRG1	CRG1d	178	1	128.21	5.8842	300	H2O	1500	-1.6	13.55	16		17.31			13.05	1.24				1.76		5.94	4.45
CRG	CRG1	CRG1d	178	1	128.21	5.8842	300	H2O	2000	-3.2	13.55	16		17.31			13.05	1.24				1.76		5.94	4.45
CRG	CRG1	CRG1d	178	1	128.21	5.8842	300	H2O	2500	-4	13.55	16		17.31			13.05	1.24				1.76		5.94	4.45
CRG	CRG1	CRG1d	178	1	128.21	5.8842	300	H2O	3000	-7.1	13.55	16		17.31			13.05	1.24				1.76		5.94	4.45
CRG	CRG1	CRG1d	178	1	128.21	5.8842	300	H2O	3500	-6.6	13.55	16		17.31			13.05	1.24				1.76		5.94	4.45
CRG	CRG1	CRG1d	178	1	128.21	5.8842	300	MeOH	0	-0.1	13.55	16		17.31			13.05	1.24				1.76		5.94	4.45
CRG	CRG1	CRG1d	178	1	128.21	5.8842	300	MeOH	500	-0.2	13.55	16		17.31			13.05	1.24				1.76		5.94	4.45
CRG	CRG1	CRG1d	178	1	128.21	5.8842	300	MeOH	1000	-1.1	13.55	16		17.31			13.05	1.24				1.76		5.94	4.45
CRG	CRG1	CRG1d	178	1	128.21	5.8842	300	MeOH	1500	-3.6	13.55	16		17.31			13.05	1.24				1.76		5.94	4.45
CRG	CRG1	CRG1d	178	1	128.21	5.8842	300	MeOH	2000	-8.5	13.55	16		17.31			13.05	1.24				1.76		5.94	4.45
CRG	CRG1	CRG1d	178	1	128.21	5.8842	300	MeOH	2500	-14.9	13.55	16		17.31			13.05	1.24				1.76		5.94	4.45
CRG	CRG1	CRG1d	178	1	128.21	5.8842	300	MeOH	3000	-21.6	13.55	16		17.31			13.05	1.24				1.76		5.94	4.45
CRG	CRG1	CRG1d	178	1	128.21	5.8842	300	MeOH	3500	-25.6	13.55	16		17.31			13.05	1.24				1.76		5.94	4.45
CRG	CRG1	CRG1d	178	1	128.21	5.8842	300	MeOH	4000	-25.5	13.55	16		17.31			13.05	1.24				1.76		5.94	4.45
CRG	CRG1	CRG1d	178	1	128.21	5.8842	300	IPA	0	0.1	13.55	16		17.31			13.05	1.24				1.76		5.94	4.45
CRG	CRG1	CRG1d	178	1	128.21	5.8842	300	IPA	500	-0.1	13.55	16		17.31			13.05	1.24				1.76		5.94	4.45
CRG	CRG1	CRG1d	178	1	128.21	5.8842	300	IPA	1000	-1.4	13.55	16		17.31			13.05	1.24				1.76		5.94	4.45
CRG	CRG1	CRG1d	178	1	128.21	5.8842	300	IPA	1500	-4.5	13.55	16		17.31			13.05	1.24				1.76		5.94	4.45
CRG	CRG1	CRG1d	178	1	128.21	5.8842	300	IPA	2000	-10.1	13.55	16		17.31			13.05	1.24				1.76		5.94	4.45
CRG	CRG1	CRG1d	178	1	128.21	5.8842	300	IPA	2500	-17.2	13.55	16		17.31			13.05	1.24				1.76		5.94	4.45
CRG	CRG1	CRG1d	178	1	128.21	5.8842	300	IPA	3000	-26.5	13.55	16		17.31			13.05	1.24				1.76		5.94	4.45
CRG	CRG1	CRG1d	178	1	128.21	5.8842	300	IPA	3500	-39.2	13.55	16		17.31			13.05	1.24				1.76		5.94	4.45
CRG	CRG1	CRG1d	178	1	128.21	5.8842	300	IPA	4000	-59.5	13.55	16		17.31			13.05	1.24				1.76		5.94	4.45
CRG	CRG1	CRG1d	178	1	128.21	5.8842	150	N2	0	0.3	13.55	16		17.31			13.05	1.24				1.76		5.94	4.45
CRG	CRG1	CRG1d	178	1	128.21	5.8842	150	N2	500	0.2	13.55	16		17.31			13.05	1.24				1.76		5.94	4.45
CRG	CRG1	CRG1d	178	1	128.21	5.8842	150	N2	1000	0.2	13.55	16		17.31			13.05	1.24				1.76		5.94	4.45
CRG	CRG1	CRG1d	178	1	128.21	5.8842	150	N2	1500	0.7	13.55	16		17.31			13.05	1.24				1.76		5.94	4.45
CRG	CRG1	CRG1d	178	1	128.21	5.8842	150	N2	2000	1.1	13.55	16		17.31			13.05	1.24				1.76		5.94	4.45
CRG	CRG1	CRG1d	178	1	128.21	5.8842	150	N2	2500	2.1	13.55	16		17.31			13.05	1.24				1.76		5.94	4.45
CRG	CRG1	CRG1d	178	1	128.21	5.8842	150	N2	3000	3.8	13.55	16		17.31			13.05	1.24				1.76		5.94	4.45
CRG	CRG1	CRG1d	178	1	128.21	5.8842	150	N2	3500	6	13.55	16		17.31			13.05	1.24				1.76		5.94	4.45
CRG	CRG1	CRG1d	178	1	128.21	5.8842	150	N2	4000	13.8	13.55	16		17.31			13.05	1.24				1.76		5.94	4.45
CRG	CRG1	CRG1d	178	1	128.21	5.8842	150	H2O	0	0	13.55	16		17.31			13.05	1.24				1.76		5.94	4.45
CRG	CRG1	CRG1d	178	1	128.21	5.8842	150	H2O	500	0	13.55	16		17.31			13.05	1.24				1.76		5.94	4.45
CRG	CRG1	CRG1d	178	1	128.21	5.8842	150	H2O	1000	-0.1	13.55	16		17.31			13.05	1.24				1.76		5.94	4.45
CRG	CRG1	CRG1d	178	1	128.21	5.8842	150	H2O	1500	-2.3	13.55	16		17.31			13.05	1.24				1.76		5.94	4.45
CRG	CRG1	CRG1d	178	1	128.21	5.8842	150	H2O	2000	-5.4	13.55	16		17.31			13.05	1.24				1.76		5.94	4.45
CRG	CRG1	CRG1d	178	1	128.21	5.8842	150	H2O	2500	-9.5	13.55	16		17.31			13.05	1.24				1.76		5.94	4.45
CRG	CRG1	CRG1d	178	1	128.21	5.8842	150	H2O	3000	-13.5	13.55	16		17.31			13.05	1.24				1.76		5.94	4.45
CRG	CRG1	CRG1d	178	1	128.21	5.8842	150	H2O	3500	-15.6	13.55	16		17.31			13.05	1.24				1.76		5.94	4.45
CRG	CRG1	CRG1d	178	1	128.21	5.8842	150	H2O	4000	-14.9	13.55	16		17.31			13.05	1.24				1.76		5.94	4.45
CRG	CRG1	CRG1d	178	1	128.21	5.8842	150	MeOH	0	-0.1	13.55	16		17.31			13.05	1.24				1.76		5.94	4.45
CRG	CRG1	CRG1d	178	1	128.21	5.8842	150	MeOH	500	-0.2	13.55	16		17.31			13.05	1.24				1.76		5.94	4.45
CRG	CRG1	CRG1d	178	1	128.21	5.8842	150	MeOH	1000	-1.1	13.55	16		17.31			13.05	1.24				1.76		5.94	4.45
CRG	CRG1	CRG1d	178	1	128.21	5.8842	150	MeOH	1500	-3.6	13.55	16		17.31			13.05	1.24				1.76		5.94	4.45
CRG	CRG1	CRG1d	178	1	128.21	5.8842	150	MeOH	2000	-8.5	13.55	16		17.31			13.05	1.24				1.76		5.94	4.45
CRG	CRG1	CRG1d	178	1	128.21	5.8842	150	MeOH	2500	-14.9	13.55	16		17.31			13.05	1.24				1.76		5.94	4.45
CRG	CRG1	CRG1d	178	1	128.21	5.8842	150	MeOH	3000	-21.6	13.55	16		17.31			13.05	1.24				1.76		5.94	4.45
CRG	CRG1	CRG1d	178	1	128.21	5.8842	150	MeOH	3500	-25.6	13.55	16		17.31			13.05	1.24				1.76		5.94	4.45
CRG	CRG1	CRG1d	178	1	128.21	5.8842	150	MeOH	4000	-25.5	13.55	16		17.31			13.05	1.24				1.76		5.94	4.45
CRG	CRG1	CRG1d	178	1	128.21	5.8842	150	IPA	0	-0.1	13.55	16		17.31			13.05	1.24				1.76		5.94	4.45
CRG	CRG1	CRG1d	178	1	128.21	5.8842	150	IPA	500	-0.3	13.55	16		17.31			13.05	1.24				1.76		5.94	4.45
CRG	CRG1	CRG1d	178	1	128.21	5.8842	150	IPA	1000	-1.4	13.55	16		17.31			13.05	1.24				1.76		5.94	4.45
CRG	CRG1	CRG1d	178	1	128.21	5.8842	150	IPA	1500	-4.4	13.55	16		17.31			13.05	1.24				1.76		5.94	4.45
CRG	CRG1	CRG1d	178	1	128.21	5.8842	150	IPA	2000	-10.1	13.55	16		17.31			13.05	1.24				1.76		5.94	4.45
CRG	CRG1	CRG1d	178	1	128.21	5.8842	150	IPA	2500	-19.6	13.55	16		17.31			13.05	1.24				1.76		5.94	4.45
CRG	CRG1	CRG1d	178	1	128.21	5.8842	150	IPA	3000	-32.1	13.55	16		17.31			13.05	1.24				1.76		5.94	4.45
CRG	CRG1	CRG1d	178	1	128.21	5.8842	150	IPA	3500	-46.8	13.55	16		17.31			13.05	1.24				1.76		5.94	4.45
CRG	CRG1	CRG1d	178	1	128.21	5.8842	150	IPA	4000	-62.1	13.55	16		17.31			13.05	1.24				1.76		5.94	4.45
CRG	CRG1	CRG1e	171	-1	129.74	1.5087	300	N2	0	-0.2	10.67	11.33		11.51			12.86	-0.82				1.556		1.13	0.44
CRG	CRG1	CRG1e	171	-1	129.74	1.5087	300	N2	500	-0.2	10.67	11.33		11.51			12.86	-0.82				1.556		1.13	0.44
CRG	CRG1	CRG1e	171	-1	129.74	1.5087	300	N2	1000	0	10.67	11.33		11.51			12.86	-0.82				1.556		1.13	0.44
CRG	CRG1	CRG1e	171	-1	129.74	1.5087	300	N2	1500	0.1	10.67	11.33		11.51			12.86	-0.82				1.556		1.13	0.44
CRG	CRG1	CRG1e	171	-1	129.74	1.5087	300	N2	2000	0.5	10.67	11.33		11.51			12.86	-0.82				1.556		1.13	0.44
CRG	CRG1	CRG1e	171	-1	129.74	1.5087	300	N2	2500	1.6	10.67	11.33		11.51			12.86	-0.82				1.556		1.13	0.44
CRG	CRG1	CRG1e	171	-1	129.74	1.5087	300	N2	3000	3.1	10.67	11.33		11.51			12.86	-0.82				1.556		1.13	0.44
CRG	CRG1	CRG1e	171	-1	129.74	1.5087	300	N2	3500	6.9	10.67	11.33		11.51			12.86	-0.82				1.556		1.13	0.44
CRG	CRG1	CRG1e	171	-1	129.74	1.5087	300	N2	4000	12.7	10.67	11.33		11.51			12.86	-0.82				1.556		1.13	0.44
CRG	CRG1	CRG1e	171	-1	129.74	1.5087	300	H2O	0	-0.1	10.67	11.33		11.51			12.86	-0.82				1.556		1.13	0.44
CRG	CRG1	CRG1e	171	-1	129.74	1.5087	300	H2O	500	-0.1	10.67	11.33		11.51			12.86	-0.82				1.556		1.13	0.44
CRG	CRG1	CRG1e	171	-1	129.74	1.5087	300	H2O	1000	-0.4	10.67	11.33		11.51			12.86	-0.82				1.556		1.13	0.44
CRG	CRG1	CRG1e	171	-1	129.74	1.5087	300	H2O	1500	-1.1	10.67	11.33		11.51			12.86	-0.82				1.556		1.13	0.44
CRG	CRG1	CRG1e	171	-1	129.74	1.5087	300	H2O	2000	-1.7	10.67	11.33		11.51			12.86	-0.82				1.556		1.13	0.44
CRG	CRG1	CRG1e	171	-1	129.74	1.5087	300	H2O	2500	-1.3	10.67	11.33		11.51			12.86	-0.82				1.556		1.13	0.44
CRG	CRG1	CRG1e	171	-1	129.74	1.5087	300	H2O	3000	0.6	10.67	11.33		11.51			12.86	-0.82				1.556		1.13	0.44
CRG	CRG1	CRG1e	171	-1	129.74	1.5087	300	H2O	3500	4.3	10.67	11.33		11.51			12.86	-0.82				1.556		1.13	0.44
CRG	CRG1	CRG1e	171	-1	129.74	1.5087	300	H2O	4000	9.8	10.67	11.33		11.51			12.86	-0.82				1.556		1.13	0.44
CRG	CRG1	CRG1e	171	-1	129.74	1.5087	300	MeOH	0	-0.2	10.67	11.33		11.51			12.86	-0.82				1.556		1.13	0.44
CRG	CRG1	CRG1e	171	-1	129.74	1.5087	300	MeOH	500	-0.2	10.67	11.33		11.51			12.86	-0.82				1.556		1.13	0.44
CRG	CRG1	CRG1e	171	-1	129.74	1.5087	300	MeOH	1000	-1	10.67	11.33		11.51			12.86	-0.82				1.556		1.13	0.44
CRG	CRG1	CRG1e	171	-1	129.74	1.5087	300	MeOH	1500	-3	10.67	11.33		11.51			12.86	-0.82				1.556		1.13	0.44
CRG	CRG1	CRG1e	171	-1	129.74	1.5087	300	MeOH	2000	-5.4	10.67	11.33		11.51			12.86	-0.82				1.556		1.13	0.44
CRG	CRG1	CRG1e	171	-1	129.74	1.5087	300	MeOH	2500	-6.1	10.67	11.33		11.51			12.86	-0.82				1.556		1.13	0.44
CRG	CRG1	CRG1e	171	-1	129.74	1.5087	300	MeOH	3000	-5.3	10.67	11.33		11.51			12.86	-0.82				1.556		1.13	0.44
CRG	CRG1	CRG1e	171	-1	129.74	1.5087	300	MeOH	3500	-1.7	10.67	11.33		11.51			12.86	-0.82				1.556		1.13	0.44
CRG	CRG1	CRG1e	171	-1	129.74	1.5087	300	MeOH	4000	-3.9	10.67	11.33		11.51			12.86	-0.82				1.556		1.13	0.44
CRG	CRG1	CRG1e	171	-1	129.74	1.5087	300	IPA	0	-0.1	10.67	11.33		11.51			12.86	-0.82				1.556		1.13	0.44
CRG	CRG1	CRG1e	171	-1	129.74	1.5087	300	IPA	500	-0.3	10.67	11.33		11.51			12.86	-0.82				1.556		1.13	0.44
CRG	CRG1	CRG1e	171	-1	129.74	1.5087	300	IPA	1000	-1.6	10.67	11.33		11.51			12.86	-0.82				1.556		1.13	0.44
CRG	CRG1	CRG1e	171	-1	129.74	1.5087	300	IPA	1500	-7.7	10.67	11.33		11.51			12.86	-0.82				1.556		1.13	0.44
CRG	CRG1	CRG1e	171	-1	129.74	1.5087	300	IPA	2000	-15.1	10.67	11.33		11.51			12.86	-0.82				1.556		1.13	0.44
CRG	CRG1	CRG1e	171	-1	129.74	1.5087	300	IPA	2500	-22.3	10.67	11.33		11.51			12.86	-0.82				1.556		1.13	0.44
CRG	CRG1	CRG1e	171	-1	129.74	1.5087	300	IPA	3000	-25.9	10.67	11.33		11.51			12.86	-0.82				1.556		1.13	0.44
CRG	CRG1	CRG1e	171	-1	129.74	1.5087	300	IPA	3500	-26.4	10.67	11.33		11.51			12.86	-0.82				1.556		1.13	0.44
CRG	CRG1	CRG1e	171	-1	129.74	1.5087	300	IPA	4000	-21.3	10.67	11.33		11.51			12.86	-0.82				1.556		1.13	0.44
CRG	CRG1	CRG1e	171	-1	129.74	1.5087	150	N2	0	0	10.67	11.33		11.51			12.86	-0.82				1.556		1.13	0.44
CRG	CRG1	CRG1e	171	-1	129.74	1.5087	150	N2	500	0	10.67	11.33		11.51			12.86	-0.82				1.556		1.13	0.44
CRG	CRG1	CRG1e	171	-1	129.74	1.5087	150	N2	1000	0	10.67	11.33		11.51			12.86	-0.82				1.556		1.13	0.44
CRG	CRG1	CRG1e	171	-1	129.74	1.5087	150	N2	1500	-0.2	10.67	11.33		11.51			12.86	-0.82				1.556		1.13	0.44
CRG	CRG1	CRG1e	171	-1	129.74	1.5087	150	N2	2000	-0.3	10.67	11.33		11.51			12.86	-0.82				1.556		1.13	0.44
CRG	CRG1	CRG1e	171	-1	129.74	1.5087	150	N2	2500	-0.4	10.67	11.33		11.51			12.86	-0.82				1.556		1.13	0.44
CRG	CRG1	CRG1e	171	-1	129.74	1.5087	150	N2	3000	-0.8	10.67	11.33		11.51			12.86	-0.82				1.556		1.13	0.44
CRG	CRG1	CRG1e	171	-1	129.74	1.5087	150	N2	3500	0.9	10.67	11.33		11.51			12.86	-0.82				1.556		1.13	0.44
CRG	CRG1	CRG1e	171	-1	129.74	1.5087	150	N2	4000	4.4	10.67	11.33		11.51			12.86	-0.82				1.556		1.13	0.44
CRG	CRG1	CRG1e	171	-1	129.74	1.5087	150	MeOH	0	-0.2	10.67	11.33		11.51			12.86	-0.82				1.556		1.13	0.44
CRG	CRG1	CRG1e	171	-1	129.74	1.5087	150	MeOH	500	-0.3	10.67	11.33		11.51			12.86	-0.82				1.556		1.13	0.44
CRG	CRG1	CRG1e	171	-1	129.74	1.5087	150	MeOH	1000	-1.1	10.67	11.33		11.51			12.86	-0.82				1.556		1.13	0.44
CRG	CRG1	CRG1e	171	-1	129.74	1.5087	150	MeOH	1500	-3.5	10.67	11.33		11.51			12.86	-0.82				1.556		1.13	0.44
CRG	CRG1	CRG1e	171	-1	129.74	1.5087	150	MeOH	2000	-7.5	10.67	11.33		11.51			12.86	-0.82				1.556		1.13	0.44
CRG	CRG1	CRG1e	171	-1	129.74	1.5087	150	MeOH	2500	-20.9	10.67	11.33		11.51			12.86	-0.82				1.556		1.13	0.44
CRG	CRG1	CRG1e	171	-1	129.74	1.5087	150	MeOH	3000	-26.8	10.67	11.33		11.51			12.86	-0.82				1.556		1.13	0.44
CRG	CRG1	CRG1e	171	-1	129.74	1.5087	150	MeOH	3500	-28.9	10.67	11.33		11.51			12.86	-0.82				1.556		1.13	0.44
CRG	CRG1	CRG1e	171	-1	129.74	1.5087	150	MeOH	4000	-26.1	10.67	11.33		11.51			12.86	-0.82				1.556		1.13	0.44
CRG	CRG1	CRG1e	171	-1	129.74	1.5087	150	IPA	0	0.1	10.67	11.33		11.51			12.86	-0.82				1.556		1.13	0.44
CRG	CRG1	CRG1e	171	-1	129.74	1.5087	150	IPA	500	0	10.67	11.33		11.51			12.86	-0.82				1.556		1.13	0.44
CRG	CRG1	CRG1e	171	-1	129.74	1.5087	150	IPA	1000	-1.2	10.67	11.33		11.51			12.86	-0.82				1.556		1.13	0.44
CRG	CRG1	CRG1e	171	-1	129.74	1.5087	150	IPA	1500	-4.7	10.67	11.33		11.51			12.86	-0.82				1.556		1.13	0.44
CRG	CRG1	CRG1e	171	-1	129.74	1.5087	150	IPA	2000	-11.2	10.67	11.33		11.51			12.86	-0.82				1.556		1.13	0.44
CRG	CRG1	CRG1e	171	-1	129.74	1.5087	150	IPA	2500	-20.8	10.67	11.33		11.51			12.86	-0.82				1.556		1.13	0.44
CRG	CRG1	CRG1e	171	-1	129.74	1.5087	150	IPA	3000	-31.7	10.67	11.33		11.51			12.86	-0.82				1.556		1.13	0.44
CRG	CRG1	CRG1e	171	-1	129.74	1.5087	150	IPA	3500	-44.5	10.67	11.33		11.51			12.86	-0.82				1.556		1.13	0.44
CRG	CRG1	CRG1e	171	-1	129.74	1.5087	150	IPA	4000	-69.2	10.67	11.33		11.51			12.86	-0.82				1.556		1.13	0.44
CRG	CRG1	CRG1f	146	-1	125.37	2.7441	300	N2	0	-0.1	11.64	12.4		12.69			13.64	0.39				1.614		2.06
CRG	CRG1	CRG1f	146	-1	125.37	2.7441	300	N2	500	-0.2	11.64	12.4		12.69			13.64	0.39				1.614		2.06
CRG	CRG1	CRG1f	146	-1	125.37	2.7441	300	N2	1000	-0.3	11.64	12.4		12.69			13.64	0.39				1.614		2.06
CRG	CRG1	CRG1f	146	-1	125.37	2.7441	300	N2	1500	-0.8	11.64	12.4		12.69			13.64	0.39				1.614		2.06
CRG	CRG1	CRG1f	146	-1	125.37	2.7441	300	N2	2000	-1.7	11.64	12.4		12.69			13.64	0.39				1.614		2.06
CRG	CRG1	CRG1f	146	-1	125.37	2.7441	300	N2	2500	-1.7	11.64	12.4		12.69			13.64	0.39				1.614		2.06
CRG	CRG1	CRG1f	146	-1	125.37	2.7441	300	N2	3000	-0.4	11.64	12.4		12.69			13.64	0.39				1.614		2.06
CRG	CRG1	CRG1f	146	-1	125.37	2.7441	300	N2	3500	2.8	11.64	12.4		12.69			13.64	0.39				1.614		2.06
CRG	CRG1	CRG1f	146	-1	125.37	2.7441	300	N2	4000	8.1	11.64	12.4		12.69			13.64	0.39				1.614		2.06
CRG	CRG1	CRG1f	146	-1	125.37	2.7441	300	H2O	0	0	11.64	12.4		12.69			13.64	0.39				1.614		2.06
CRG	CRG1	CRG1f	146	-1	125.37	2.7441	300	H2O	500	-0.2	11.64	12.4		12.69			13.64	0.39				1.614		2.06
CRG	CRG1	CRG1f	146	-1	125.37	2.7441	300	H2O	1000	-1.1	11.64	12.4		12.69			13.64	0.39				1.614		2.06
CRG	CRG1	CRG1f	146	-1	125.37	2.7441	300	H2O	1500	-3.5	11.64	12.4		12.69			13.64	0.39				1.614		2.06
CRG	CRG1	CRG1f	146	-1	125.37	2.7441	300	H2O	2000	-6.1	11.64	12.4		12.69			13.64	0.39				1.614		2.06
CRG	CRG1	CRG1f	146	-1	125.37	2.7441	300	H2O	2500	-7.6	11.64	12.4		12.69			13.64	0.39				1.614		2.06
CRG	CRG1	CRG1f	146	-1	125.37	2.7441	300	H2O	3000	-6.8	11.64	12.4		12.69			13.64	0.39				1.614		2.06
CRG	CRG1	CRG1f	146	-1	125.37	2.7441	300	H2O	3500	-3.6	11.64	12.4		12.69			13.64	0.39				1.614		2.06
CRG	CRG1	CRG1f	146	-1	125.37	2.7441	300	H2O	4000	2	11.64	12.4		12.69			13.64	0.39				1.614		2.06
CRG	CRG1	CRG1f	146	-1	125.37	2.7441	300	MeOH	0	-0.1	11.64	12.4		12.69			13.64	0.39				1.614		2.06
CRG	CRG1	CRG1f	146	-1	125.37	2.7441	300	MeOH	500	-0.4	11.64	12.4		12.69			13.64	0.39				1.614		2.06
CRG	CRG1	CRG1f	146	-1	125.37	2.7441	300	MeOH	1000	-2.3	11.64	12.4		12.69			13.64	0.39				1.614		2.06
CRG	CRG1	CRG1f	146	-1	125.37	2.7441	300	MeOH	1500	-6.7	11.64	12.4		12.69			13.64	0.39				1.614		2.06
CRG	CRG1	CRG1f	146	-1	125.37	2.7441	300	MeOH	2000	-13	11.64	12.4		12.69			13.64	0.39				1.614		2.06
CRG	CRG1	CRG1f	146	-1	125.37	2.7441	300	MeOH	2500	-18.1	11.64	12.4		12.69			13.64	0.39				1.614		2.06
CRG	CRG1	CRG1f	146	-1	125.37	2.7441	300	MeOH	3000	-19.6	11.64	12.4		12.69			13.64	0.39				1.614		2.06
CRG	CRG1	CRG1f	146	-1	125.37	2.7441	300	MeOH	3500	-17.1	11.64	12.4		12.69			13.64	0.39				1.614		2.06
CRG	CRG1	CRG1f	146	-1	125.37	2.7441	300	MeOH	4000	-11.5	11.64	12.4		12.69			13.64	0.39				1.614		2.06
CRG	CRG1	CRG1f	146	-1	125.37	2.7441	300	IPA	0	-0.2	11.64	12.4		12.69			13.64	0.39				1.614		2.06
CRG	CRG1	CRG1f	146	-1	125.37	2.7441	300	IPA	500	-0.5	11.64	12.4		12.69			13.64	0.39				1.614		2.06
CRG	CRG1	CRG1f	146	-1	125.37	2.7441	300	IPA	1000	-3.1	11.64	12.4		12.69			13.64	0.39				1.614		2.06
CRG	CRG1	CRG1f	146	-1	125.37	2.7441	300	IPA	1500	-9.8	11.64	12.4		12.69			13.64	0.39				1.614		2.06
CRG	CRG1	CRG1f	146	-1	125.37	2.7441	300	IPA	2000	-21.7	11.64	12.4		12.69			13.64	0.39				1.614		2.06
CRG	CRG1	CRG1f	146	-1	125.37	2.7441	300	IPA	2500	-37.6	11.64	12.4		12.69			13.64	0.39				1.614		2.06
CRG	CRG1	CRG1f	146	-1	125.37	2.7441	300	IPA	3000	-52	11.64	12.4		12.69			13.64	0.39				1.614		2.06
CRG	CRG1	CRG1f	146	-1	125.37	2.7441	300	IPA	3500	-59.9	11.64	12.4		12.69			13.64	0.39				1.614		2.06
CRG	CRG1	CRG1f	146	-1	125.37	2.7441	300	IPA	4000	-59.7	11.64	12.4		12.69			13.64	0.39				1.614		2.06
CRG	CRG1	CRG1f	146	-1	125.37	2.7441	150	N2	0	0	11.64	12.4		12.69			13.64	0.39				1.614		2.06
CRG	CRG1	CRG1f	146	-1	125.37	2.7441	150	N2	500	0	11.64	12.4		12.69			13.64	0.39				1.614		2.06
CRG	CRG1	CRG1f	146	-1	125.37	2.7441	150	N2	1000	-0.2	11.64	12.4		12.69			13.64	0.39				1.614		2.06
CRG	CRG1	CRG1f	146	-1	125.37	2.7441	150	N2	1500	-0.8	11.64	12.4		12.69			13.64	0.39				1.614		2.06
CRG	CRG1	CRG1f	146	-1	125.37	2.7441	150	N2	2000	-2.6	11.64	12.4		12.69			13.64	0.39				1.614		2.06
CRG	CRG1	CRG1f	146	-1	125.37	2.7441	150	N2	2500	-4	11.64	12.4		12.69			13.64	0.39				1.614		2.06
CRG	CRG1	CRG1f	146	-1	125.37	2.7441	150	N2	3000	-4.7	11.64	12.4		12.69			13.64	0.39				1.614		2.06
CRG	CRG1	CRG1f	146	-1	125.37	2.7441	150	N2	3500	-4	11.64	12.4		12.69			13.64	0.39				1.614		2.06
CRG	CRG1	CRG1f	146	-1	125.37	2.7441	150	N2	4000	-1.4	11.64	12.4		12.69			13.64	0.39				1.614		2.06
CRG	CRG1	CRG1f	146	-1	125.37	2.7441	150	MeOH	0	-0.1	11.64	12.4		12.69			13.64	0.39				1.614		2.06
CRG	CRG1	CRG1f	146	-1	125.37	2.7441	150	MeOH	500	-0.4	11.64	12.4		12.69			13.64	0.39				1.614		2.06
CRG	CRG1	CRG1f	146	-1	125.37	2.7441	150	MeOH	1000	-1.9	11.64	12.4		12.69			13.64	0.39				1.614		2.06
CRG	CRG1	CRG1f	146	-1	125.37	2.7441	150	MeOH	1500	-6.9	11.64	12.4		12.69			13.64	0.39				1.614		2.06
CRG	CRG1	CRG1f	146	-1	125.37	2.7441	150	MeOH	2000	-15.8	11.64	12.4		12.69			13.64	0.39				1.614		2.06
CRG	CRG1	CRG1f	146	-1	125.37	2.7441	150	MeOH	2500	-28.7	11.64	12.4		12.69			13.64	0.39				1.614		2.06
CRG	CRG1	CRG1f	146	-1	125.37	2.7441	150	MeOH	3000	-41.6	11.64	12.4		12.69			13.64	0.39				1.614		2.06
CRG	CRG1	CRG1f	146	-1	125.37	2.7441	150	MeOH	3500	-50.3	11.64	12.4		12.69			13.64	0.39				1.614		2.06
CRG	CRG1	CRG1f	146	-1	125.37	2.7441	150	MeOH	4000	-52.3	11.64	12.4		12.69			13.64	0.39				1.614		2.06
CRG	CRG1	CRG1f	146	-1	125.37	2.7441	150	IPA	0	0.1	11.64	12.4		12.69			13.64	0.39				1.614		2.06
CRG	CRG1	CRG1f	146	-1	125.37	2.7441	150	IPA	500	-0.2	11.64	12.4		12.69			13.64	0.39				1.614		2.06
CRG	CRG1	CRG1f	146	-1	125.37	2.7441	150	IPA	1000	-2.1	11.64	12.4		12.69			13.64	0.39				1.614		2.06
CRG	CRG1	CRG1f	146	-1	125.37	2.7441	150	IPA	1500	-7	11.64	12.4		12.69			13.64	0.39				1.614		2.06
CRG	CRG1	CRG1f	146	-1	125.37	2.7441	150	IPA	2000	-17.2	11.64	12.4		12.69			13.64	0.39				1.614		2.06
CRG	CRG1	CRG1g	178	1	127.97	4.6425	300	N2	0	0.2	13.49	16.06		17.45			13.18	0.13				1.782		3.58	1.55
CRG	CRG1	CRG1g	178	1	127.97	4.6425	300	N2	500	0.2	13.49	16.06		17.45			13.18	0.13				1.782		3.58	1.55
CRG	CRG1	CRG1g	178	1	127.97	4.6425	300	N2	1000	0.3	13.49	16.06		17.45			13.18	0.13				1.782		3.58	1.55
CRG	CRG1	CRG1g	178	1	127.97	4.6425	300	N2	1500	0.8	13.49	16.06		17.45			13.18	0.13				1.782		3.58	1.55
CRG	CRG1	CRG1g	178	1	127.97	4.6425	300	N2	2000	1.5	13.49	16.06		17.45			13.18	0.13				1.782		3.58	1.55
CRG	CRG1	CRG1g	178	1	127.97	4.6425	300	N2	2500	2.1	13.49	16.06		17.45			13.18	0.13				1.782		3.58	1.55
CRG	CRG1	CRG1g	178	1	127.97	4.6425	300	N2	3000	4.4	13.49	16.06		17.45			13.18	0.13				1.782		3.58	1.55
CRG	CRG1	CRG1g	178	1	127.97	4.6425	300	N2	3500	8.2	13.49	16.06		17.45			13.18	0.13				1.782		3.58	1.55
CRG	CRG1	CRG1g	178	1	127.97	4.6425	300	N2	4000	13.6	13.49	16.06		17.45			13.18	0.13				1.782		3.58	1.55
CRG	CRG1	CRG1g	178	1	127.97	4.6425	300	H2O	0	0	13.49	16.06		17.45			13.18	0.13				1.782		3.58	1.55
CRG	CRG1	CRG1g	178	1	127.97	4.6425	300	H2O	500	0	13.49	16.06		17.45			13.18	0.13				1.782		3.58	1.55
CRG	CRG1	CRG1g	178	1	127.97	4.6425	300	H2O	1000	-0.3	13.49	16.06		17.45			13.18	0.13				1.782		3.58	1.55
CRG	CRG1	CRG1g	178	1	127.97	4.6425	300	H2O	1500	-1.4	13.49	16.06		17.45			13.18	0.13				1.782		3.58	1.55
CRG	CRG1	CRG1g	178	1	127.97	4.6425	300	H2O	2000	-2.9	13.49	16.06		17.45			13.18	0.13				1.782		3.58	1.55
CRG	CRG1	CRG1g	178	1	127.97	4.6425	300	H2O	2500	-3.7	13.49	16.06		17.45			13.18	0.13				1.782		3.58	1.55
CRG	CRG1	CRG1g	178	1	127.97	4.6425	300	H2O	3000	-6.7	13.49	16.06		17.45			13.18	0.13				1.782		3.58	1.55
CRG	CRG1	CRG1g	178	1	127.97	4.6425	300	H2O	3500	-6.8	13.49	16.06		17.45			13.18	0.13				1.782		3.58	1.55
CRG	CRG1	CRG1g	178	1	127.97	4.6425	300	MeOH	0	-0.1	13.49	16.06		17.45			13.18	0.13				1.782		3.58	1.55
CRG	CRG1	CRG1g	178	1	127.97	4.6425	300	MeOH	500	-0.1	13.49	16.06		17.45			13.18	0.13				1.782		3.58	1.55
CRG	CRG1	CRG1g	178	1	127.97	4.6425	300	MeOH	1000	-1	13.49	16.06		17.45			13.18	0.13				1.782		3.58	1.55
CRG	CRG1	CRG1g	178	1	127.97	4.6425	300	MeOH	1500	-3.3	13.49	16.06		17.45			13.18	0.13				1.782		3.58	1.55
CRG	CRG1	CRG1g	178	1	127.97	4.6425	300	MeOH	2000	-8	13.49	16.06		17.45			13.18	0.13				1.782		3.58	1.55
CRG	CRG1	CRG1g	178	1	127.97	4.6425	300	MeOH	2500	-14.4	13.49	16.06		17.45			13.18	0.13				1.782		3.58	1.55
CRG	CRG1	CRG1g	178	1	127.97	4.6425	300	MeOH	3000	-20.8	13.49	16.06		17.45			13.18	0.13				1.782		3.58	1.55
CRG	CRG1	CRG1g	178	1	127.97	4.6425	300	MeOH	3500	-21.4	13.49	16.06		17.45			13.18	0.13				1.782		3.58	1.55
CRG	CRG1	CRG1g	178	1	127.97	4.6425	300	MeOH	4000	-27.3	13.49	16.06		17.45			13.18	0.13				1.782		3.58	1.55
CRG	CRG1	CRG1g	178	1	127.97	4.6425	300	IPA	0	0.1	13.49	16.06		17.45			13.18	0.13				1.782		3.58	1.55
CRG	CRG1	CRG1g	178	1	127.97	4.6425	300	IPA	500	-0.1	13.49	16.06		17.45			13.18	0.13				1.782		3.58	1.55
CRG	CRG1	CRG1g	178	1	127.97	4.6425	300	IPA	1000	-1.3	13.49	16.06		17.45			13.18	0.13				1.782		3.58	1.55
CRG	CRG1	CRG1g	178	1	127.97	4.6425	300	IPA	1500	-4.8	13.49	16.06		17.45			13.18	0.13				1.782		3.58	1.55
CRG	CRG1	CRG1g	178	1	127.97	4.6425	300	IPA	2000	-10.8	13.49	16.06		17.45			13.18	0.13				1.782		3.58	1.55
CRG	CRG1	CRG1g	178	1	127.97	4.6425	300	IPA	2500	-18.8	13.49	16.06		17.45			13.18	0.13				1.782		3.58	1.55
CRG	CRG1	CRG1g	178	1	127.97	4.6425	300	IPA	3000	-26.4	13.49	16.06		17.45			13.18	0.13				1.782		3.58	1.55
CRG	CRG1	CRG1g	178	1	127.97	4.6425	300	IPA	3500	-38.7	13.49	16.06		17.45			13.18	0.13				1.782		3.58	1.55
CRG	CRG1	CRG1g	178	1	127.97	4.6425	150	N2	0	0.3	13.49	16.06		17.45			13.18	0.13				1.782		3.58	1.55
CRG	CRG1	CRG1g	178	1	127.97	4.6425	150	N2	500	0.2	13.49	16.06		17.45			13.18	0.13				1.782		3.58	1.55
CRG	CRG1	CRG1g	178	1	127.97	4.6425	150	N2	1000	0.4	13.49	16.06		17.45			13.18	0.13				1.782		3.58	1.55
CRG	CRG1	CRG1g	178	1	127.97	4.6425	150	N2	1500	0.7	13.49	16.06		17.45			13.18	0.13				1.782		3.58	1.55
CRG	CRG1	CRG1g	178	1	127.97	4.6425	150	N2	2000	1.1	13.49	16.06		17.45			13.18	0.13				1.782		3.58	1.55
CRG	CRG1	CRG1g	178	1	127.97	4.6425	150	N2	2500	2.2	13.49	16.06		17.45			13.18	0.13				1.782		3.58	1.55
CRG	CRG1	CRG1g	178	1	127.97	4.6425	150	N2	3000	3.9	13.49	16.06		17.45			13.18	0.13				1.782		3.58	1.55
CRG	CRG1	CRG1g	178	1	127.97	4.6425	150	N2	3500	6.5	13.49	16.06		17.45			13.18	0.13				1.782		3.58	1.55
CRG	CRG1	CRG1g	178	1	127.97	4.6425	150	N2	4000	13.8	13.49	16.06		17.45			13.18	0.13				1.782		3.58	1.55
CRG	CRG1	CRG1g	178	1	127.97	4.6425	150	H2O	0	0.1	13.49	16.06		17.45			13.18	0.13				1.782		3.58	1.55
CRG	CRG1	CRG1g	178	1	127.97	4.6425	150	H2O	500	0.1	13.49	16.06		17.45			13.18	0.13				1.782		3.58	1.55
CRG	CRG1	CRG1g	178	1	127.97	4.6425	150	H2O	1000	-0.1	13.49	16.06		17.45			13.18	0.13				1.782		3.58	1.55
CRG	CRG1	CRG1g	178	1	127.97	4.6425	150	H2O	1500	-0.1	13.49	16.06		17.45			13.18	0.13				1.782		3.58	1.55
CRG	CRG1	CRG1g	178	1	127.97	4.6425	150	H2O	2000	-4.9	13.49	16.06		17.45			13.18	0.13				1.782		3.58	1.55
CRG	CRG1	CRG1g	178	1	127.97	4.6425	150	H2O	2500	-9	13.49	16.06		17.45			13.18	0.13				1.782		3.58	1.55
CRG	CRG1	CRG1g	178	1	127.97	4.6425	150	H2O	3000	-12.6	13.49	16.06		17.45			13.18	0.13				1.782		3.58	1.55
CRG	CRG1	CRG1g	178	1	127.97	4.6425	150	H2O	3500	-15.2	13.49	16.06		17.45			13.18	0.13				1.782		3.58	1.55
CRG	CRG1	CRG1g	178	1	127.97	4.6425	150	H2O	4000	-14	13.49	16.06		17.45			13.18	0.13				1.782		3.58	1.55
CRG	CRG1	CRG1g	178	1	127.97	4.6425	150	MeOH	0	0.1	13.49	16.06		17.45			13.18	0.13				1.782		3.58	1.55
CRG	CRG1	CRG1g	178	1	127.97	4.6425	150	MeOH	500	0	13.49	16.06		17.45			13.18	0.13				1.782		3.58	1.55
CRG	CRG1	CRG1g	178	1	127.97	4.6425	150	MeOH	1000	-0.8	13.49	16.06		17.45			13.18	0.13				1.782		3.58	1.55
CRG	CRG1	CRG1g	178	1	127.97	4.6425	150	MeOH	1500	-3.1	13.49	16.06		17.45			13.18	0.13				1.782		3.58	1.55
CRG	CRG1	CRG1g	178	1	127.97	4.6425	150	MeOH	2000	-7.4	13.49	16.06		17.45			13.18	0.13				1.782		3.58	1.55
CRG	CRG1	CRG1g	178	1	127.97	4.6425	150	MeOH	2500	-14	13.49	16.06		17.45			13.18	0.13				1.782		3.58	1.55
CRG	CRG1	CRG1g	178	1	127.97	4.6425	150	MeOH	3000	-23.3	13.49	16.06		17.45			13.18	0.13				1.782		3.58	1.55
CRG	CRG1	CRG1g	178	1	127.97	4.6425	150	MeOH	3500	-34.6	13.49	16.06		17.45			13.18	0.13				1.782		3.58	1.55
CRG	CRG1	CRG1g	178	1	127.97	4.6425	150	MeOH	4000	-44.8	13.49	16.06		17.45			13.18	0.13				1.782		3.58	1.55
CRG	CRG1	CRG1g	178	1	127.97	4.6425	150	IPA	0	0	13.49	16.06		17.45			13.18	0.13				1.782		3.58	1.55
CRG	CRG1	CRG1g	178	1	127.97	4.6425	150	IPA	500	0	13.49	16.06		17.45			13.18	0.13				1.782		3.58	1.55
CRG	CRG1	CRG1g	178	1	127.97	4.6425	150	IPA	1000	-1.4	13.49	16.06		17.45			13.18	0.13				1.782		3.58	1.55
CRG	CRG1	CRG1g	178	1	127.97	4.6425	150	IPA	1500	-4.6	13.49	16.06		17.45			13.18	0.13				1.782		3.58	1.55
CRG	CRG1	CRG1g	178	1	127.97	4.6425	150	IPA	2000	-10	13.49	16.06		17.45			13.18	0.13				1.782		3.58	1.55
CRG	CRG1	CRG1g	178	1	127.97	4.6425	150	IPA	2500	-19.5	13.49	16.06		17.45			13.18	0.13				1.782		3.58	1.55
CRG	CRG1	CRG1g	178	1	127.97	4.6425	150	IPA	3000	-32	13.49	16.06		17.45			13.18	0.13				1.782		3.58	1.55
CRG	CRG1	CRG1g	178	1	127.97	4.6425	150	IPA	3500	-46.9	13.49	16.06		17.45			13.18	0.13				1.782		3.58	1.55
CRG	CRG1	CRG1g	178	1	127.97	4.6425	150	IPA	4000	-62.3	13.49	16.06		17.45			13.18	0.13				1.782		3.58	1.55
CRG	CRG1	CRG1h	180	-1	129.17	3.7236	300	N2	0	-0.1	11.08	11.78		10.98			12.97	-0.41				2.112		1.88	0.745
CRG	CRG1	CRG1h	180	-1	129.17	3.7236	300	N2	500	-0.1	11.08	11.78		10.98			12.97	-0.41				2.112		1.88	0.745
CRG	CRG1	CRG1h	180	-1	129.17	3.7236	300	N2	1000	0	11.08	11.78		10.98			12.97	-0.41				2.112		1.88	0.745
CRG	CRG1	CRG1h	180	-1	129.17	3.7236	300	N2	1500	0	11.08	11.78		10.98			12.97	-0.41				2.112		1.88	0.745
CRG	CRG1	CRG1h	180	-1	129.17	3.7236	300	N2	2000	0.2	11.08	11.78		10.98			12.97	-0.41				2.112		1.88	0.745
CRG	CRG1	CRG1h	180	-1	129.17	3.7236	300	N2	2500	1	11.08	11.78		10.98			12.97	-0.41				2.112		1.88	0.745
CRG	CRG1	CRG1h	180	-1	129.17	3.7236	300	N2	3000	2.1	11.08	11.78		10.98			12.97	-0.41				2.112		1.88	0.745
CRG	CRG1	CRG1h	180	-1	129.17	3.7236	300	N2	3500	4.6	11.08	11.78		10.98			12.97	-0.41				2.112		1.88	0.745
CRG	CRG1	CRG1h	180	-1	129.17	3.7236	300	N2	4000	8.4	11.08	11.78		10.98			12.97	-0.41				2.112		1.88	0.745
CRG	CRG1	CRG1h	180	-1	129.17	3.7236	300	H2O	0	-0.1	11.08	11.78		10.98			12.97	-0.41				2.112		1.88	0.745
CRG	CRG1	CRG1h	180	-1	129.17	3.7236	300	H2O	500	0	11.08	11.78		10.98			12.97	-0.41				2.112		1.88	0.745
CRG	CRG1	CRG1h	180	-1	129.17	3.7236	300	H2O	1000	-0.5	11.08	11.78		10.98			12.97	-0.41				2.112		1.88	0.745
CRG	CRG1	CRG1h	180	-1	129.17	3.7236	300	H2O	1500	-1.4	11.08	11.78		10.98			12.97	-0.41				2.112		1.88	0.745
CRG	CRG1	CRG1h	180	-1	129.17	3.7236	300	H2O	2000	-2.7	11.08	11.78		10.98			12.97	-0.41				2.112		1.88	0.745
CRG	CRG1	CRG1h	180	-1	129.17	3.7236	300	H2O	2500	-2.9	11.08	11.78		10.98			12.97	-0.41				2.112		1.88	0.745
CRG	CRG1	CRG1h	180	-1	129.17	3.7236	300	H2O	3000	-1.3	11.08	11.78		10.98			12.97	-0.41				2.112		1.88	0.745
CRG	CRG1	CRG1h	180	-1	129.17	3.7236	300	H2O	3500	1.8	11.08	11.78		10.98			12.97	-0.41				2.112		1.88	0.745
CRG	CRG1	CRG1h	180	-1	129.17	3.7236	300	H2O	4000	7	11.08	11.78		10.98			12.97	-0.41				2.112		1.88	0.745
CRG	CRG1	CRG1h	180	-1	129.17	3.7236	300	MeOH	0	-0.1	11.08	11.78		10.98			12.97	-0.41				2.112		1.88	0.745
CRG	CRG1	CRG1h	180	-1	129.17	3.7236	300	MeOH	500	-0.1	11.08	11.78		10.98			12.97	-0.41				2.112		1.88	0.745
CRG	CRG1	CRG1h	180	-1	129.17	3.7236	300	MeOH	1000	-1.6	11.08	11.78		10.98			12.97	-0.41				2.112		1.88	0.745
CRG	CRG1	CRG1h	180	-1	129.17	3.7236	300	MeOH	1500	-4.8	11.08	11.78		10.98			12.97	-0.41				2.112		1.88	0.745
CRG	CRG1	CRG1h	180	-1	129.17	3.7236	300	MeOH	2000	-8.6	11.08	11.78		10.98			12.97	-0.41				2.112		1.88	0.745
CRG	CRG1	CRG1h	180	-1	129.17	3.7236	300	MeOH	2500	-10.9	11.08	11.78		10.98			12.97	-0.41				2.112		1.88	0.745
CRG	CRG1	CRG1h	180	-1	129.17	3.7236	300	MeOH	3000	-10.6	11.08	11.78		10.98			12.97	-0.41				2.112		1.88	0.745
CRG	CRG1	CRG1h	180	-1	129.17	3.7236	300	MeOH	3500	-7.4	11.08	11.78		10.98			12.97	-0.41				2.112		1.88	0.745
CRG	CRG1	CRG1h	180	-1	129.17	3.7236	300	IPA	0	-0.1	11.08	11.78		10.98			12.97	-0.41				2.112		1.88	0.745
CRG	CRG1	CRG1h	180	-1	129.17	3.7236	300	IPA	500	-0.3	11.08	11.78		10.98			12.97	-0.41				2.112		1.88	0.745
CRG	CRG1	CRG1h	180	-1	129.17	3.7236	300	IPA	1000	-2.4	11.08	11.78		10.98			12.97	-0.41				2.112		1.88	0.745
CRG	CRG1	CRG1h	180	-1	129.17	3.7236	300	IPA	1500	-5.6	11.08	11.78		10.98			12.97	-0.41				2.112		1.88	0.745
CRG	CRG1	CRG1h	180	-1	129.17	3.7236	150	N2	0	0.1	11.08	11.78		10.98			12.97	-0.41				2.112		1.88	0.745
CRG	CRG1	CRG1h	180	-1	129.17	3.7236	150	N2	500	0	11.08	11.78		10.98			12.97	-0.41				2.112		1.88	0.745
CRG	CRG1	CRG1h	180	-1	129.17	3.7236	150	N2	1000	0	11.08	11.78		10.98			12.97	-0.41				2.112		1.88	0.745
CRG	CRG1	CRG1h	180	-1	129.17	3.7236	150	N2	1500	-0.2	11.08	11.78		10.98			12.97	-0.41				2.112		1.88	0.745
CRG	CRG1	CRG1h	180	-1	129.17	3.7236	150	N2	2000	-0.2	11.08	11.78		10.98			12.97	-0.41				2.112		1.88	0.745
CRG	CRG1	CRG1h	180	-1	129.17	3.7236	150	N2	2500	-0.2	11.08	11.78		10.98			12.97	-0.41				2.112		1.88	0.745
CRG	CRG1	CRG1h	180	-1	129.17	3.7236	150	N2	3000	-0.9	11.08	11.78		10.98			12.97	-0.41				2.112		1.88	0.745
CRG	CRG1	CRG1h	180	-1	129.17	3.7236	150	N2	3500	0.2	11.08	11.78		10.98			12.97	-0.41				2.112		1.88	0.745
CRG	CRG1	CRG1h	180	-1	129.17	3.7236	150	N2	4000	3.3	11.08	11.78		10.98			12.97	-0.41				2.112		1.88	0.745
CRG	CRG1	CRG1h	180	-1	129.17	3.7236	150	MeOH	0	-0.2	11.08	11.78		10.98			12.97	-0.41				2.112		1.88	0.745
CRG	CRG1	CRG1h	180	-1	129.17	3.7236	150	MeOH	500	-0.3	11.08	11.78		10.98			12.97	-0.41				2.112		1.88	0.745
CRG	CRG1	CRG1h	180	-1	129.17	3.7236	150	MeOH	1000	-1.2	11.08	11.78		10.98			12.97	-0.41				2.112		1.88	0.745
CRG	CRG1	CRG1h	180	-1	129.17	3.7236	150	MeOH	1500	-3.5	11.08	11.78		10.98			12.97	-0.41				2.112		1.88	0.745
CRG	CRG1	CRG1h	180	-1	129.17	3.7236	150	MeOH	2000	-7.6	11.08	11.78		10.98			12.97	-0.41				2.112		1.88	0.745
CRG	CRG1	CRG1h	180	-1	129.17	3.7236	150	MeOH	2500	-25.7	11.08	11.78		10.98			12.97	-0.41				2.112		1.88	0.745
CRG	CRG1	CRG1h	180	-1	129.17	3.7236	150	MeOH	3000	-35.4	11.08	11.78		10.98			12.97	-0.41				2.112		1.88	0.745
CRG	CRG1	CRG1h	180	-1	129.17	3.7236	150	MeOH	3500	-34.9	11.08	11.78		10.98			12.97	-0.41				2.112		1.88	0.745
CRG	CRG1	CRG1h	180	-1	129.17	3.7236	150	MeOH	4000	-35.1	11.08	11.78		10.98			12.97	-0.41				2.112		1.88	0.745
CRG	CRG1	CRG1h	180	-1	129.17	3.7236	150	IPA	0	0.1	11.08	11.78		10.98			12.97	-0.41				2.112		1.88	0.745
CRG	CRG1	CRG1h	180	-1	129.17	3.7236	150	IPA	500	-0.1	11.08	11.78		10.98			12.97	-0.41				2.112		1.88	0.745
CRG	CRG1	CRG1h	180	-1	129.17	3.7236	150	IPA	1000	-1.2	11.08	11.78		10.98			12.97	-0.41				2.112		1.88	0.745
CRG	CRG1	CRG1h	180	-1	129.17	3.7236	150	IPA	1500	-4.4	11.08	11.78		10.98			12.97	-0.41				2.112		1.88	0.745
CRG	CRG1	CRG1h	180	-1	129.17	3.7236	150	IPA	2000	-10.6	11.08	11.78		10.98			12.97	-0.41				2.112		1.88	0.745
CRG	CRG1	CRG1h	180	-1	129.17	3.7236	150	IPA	2500	-20.2	11.08	11.78		10.98			12.97	-0.41				2.112		1.88	0.745
CRG	CRG1	CRG1h	180	-1	129.17	3.7236	150	IPA	3000	-32.1	11.08	11.78		10.98			12.97	-0.41				2.112		1.88	0.745
CRG	CRG1	CRG1h	180	-1	129.17	3.7236	150	IPA	3500	-44	11.08	11.78		10.98			12.97	-0.41				2.112		1.88	0.745
CRG	CRG2	CRG2a	86	1	108.04	1.2547	300	N2	0	0.1	17.4	19.91		21.69			15.12	-0.8				0.111
CRG	CRG2	CRG2a	86	1	108.04	1.2547	300	N2	500	0.1	17.4	19.91		21.69			15.12	-0.8				0.111
CRG	CRG2	CRG2a	86	1	108.04	1.2547	300	N2	1000	0.1	17.4	19.91		21.69			15.12	-0.8				0.111
CRG	CRG2	CRG2a	86	1	108.04	1.2547	300	N2	1500	0.3	17.4	19.91		21.69			15.12	-0.8				0.111
CRG	CRG2	CRG2a	86	1	108.04	1.2547	300	N2	2000	0.3	17.4	19.91		21.69			15.12	-0.8				0.111
CRG	CRG2	CRG2a	86	1	108.04	1.2547	300	N2	2500	0.8	17.4	19.91		21.69			15.12	-0.8				0.111
CRG	CRG2	CRG2a	86	1	108.04	1.2547	300	N2	3000	3.6	17.4	19.91		21.69			15.12	-0.8				0.111
CRG	CRG2	CRG2a	86	1	108.04	1.2547	300	N2	3500	8.7	17.4	19.91		21.69			15.12	-0.8				0.111
CRG	CRG2	CRG2a	86	1	108.04	1.2547	300	H2O	0	0	17.4	19.91		21.69			15.12	-0.8				0.111
CRG	CRG2	CRG2a	86	1	108.04	1.2547	300	H2O	500	0	17.4	19.91		21.69			15.12	-0.8				0.111
CRG	CRG2	CRG2a	86	1	108.04	1.2547	300	H2O	1000	-0.3	17.4	19.91		21.69			15.12	-0.8				0.111
CRG	CRG2	CRG2a	86	1	108.04	1.2547	300	H2O	1500	-4.7	17.4	19.91		21.69			15.12	-0.8				0.111
CRG	CRG2	CRG2a	86	1	108.04	1.2547	300	H2O	2000	-10.7	17.4	19.91		21.69			15.12	-0.8				0.111
CRG	CRG2	CRG2a	86	1	108.04	1.2547	300	H2O	2500	-16.8	17.4	19.91		21.69			15.12	-0.8				0.111
CRG	CRG2	CRG2a	86	1	108.04	1.2547	300	H2O	3000	-20.1	17.4	19.91		21.69			15.12	-0.8				0.111
CRG	CRG2	CRG2a	86	1	108.04	1.2547	300	H2O	3500	-22.4	17.4	19.91		21.69			15.12	-0.8				0.111
CRG	CRG2	CRG2a	86	1	108.04	1.2547	300	H2O	4000	-20.9	17.4	19.91		21.69			15.12	-0.8				0.111
CRG	CRG2	CRG2a	86	1	108.04	1.2547	300	MeOH	0	-0.1	17.4	19.91		21.69			15.12	-0.8				0.111
CRG	CRG2	CRG2a	86	1	108.04	1.2547	300	MeOH	500	-0.5	17.4	19.91		21.69			15.12	-0.8				0.111
CRG	CRG2	CRG2a	86	1	108.04	1.2547	300	MeOH	1000	-2.5	17.4	19.91		21.69			15.12	-0.8				0.111
CRG	CRG2	CRG2a	86	1	108.04	1.2547	300	MeOH	1500	-6.8	17.4	19.91		21.69			15.12	-0.8				0.111
CRG	CRG2	CRG2a	86	1	108.04	1.2547	300	MeOH	2000	-14	17.4	19.91		21.69			15.12	-0.8				0.111
CRG	CRG2	CRG2a	86	1	108.04	1.2547	150	N2	0	0.1	17.4	19.91		21.69			15.12	-0.8				0.111
CRG	CRG2	CRG2a	86	1	108.04	1.2547	150	N2	500	0	17.4	19.91		21.69			15.12	-0.8				0.111
CRG	CRG2	CRG2a	86	1	108.04	1.2547	150	N2	1000	-0.1	17.4	19.91		21.69			15.12	-0.8				0.111
CRG	CRG2	CRG2a	86	1	108.04	1.2547	150	N2	1500	-0.2	17.4	19.91		21.69			15.12	-0.8				0.111
CRG	CRG2	CRG2a	86	1	108.04	1.2547	150	N2	2000	-0.1	17.4	19.91		21.69			15.12	-0.8				0.111
CRG	CRG2	CRG2a	86	1	108.04	1.2547	150	N2	2500	0.4	17.4	19.91		21.69			15.12	-0.8				0.111
CRG	CRG2	CRG2a	86	1	108.04	1.2547	150	N2	3000	1.9	17.4	19.91		21.69			15.12	-0.8				0.111
CRG	CRG2	CRG2a	86	1	108.04	1.2547	150	N2	3500	3	17.4	19.91		21.69			15.12	-0.8				0.111
CRG	CRG2	CRG2a	86	1	108.04	1.2547	150	N2	4000	8	17.4	19.91		21.69			15.12	-0.8				0.111
CRG	CRG2	CRG2a	86	1	108.04	1.2547	150	H2O	0	0.1	17.4	19.91		21.69			15.12	-0.8				0.111
CRG	CRG2	CRG2a	86	1	108.04	1.2547	150	H2O	500	0	17.4	19.91		21.69			15.12	-0.8				0.111
CRG	CRG2	CRG2a	86	1	108.04	1.2547	150	H2O	1000	-0.4	17.4	19.91		21.69			15.12	-0.8				0.111
CRG	CRG2	CRG2a	86	1	108.04	1.2547	150	H2O	1500	-5.4	17.4	19.91		21.69			15.12	-0.8				0.111
CRG	CRG2	CRG2a	86	1	108.04	1.2547	150	H2O	2000	-10.7	17.4	19.91		21.69			15.12	-0.8				0.111
CRG	CRG2	CRG2a	86	1	108.04	1.2547	150	H2O	2500	-18.8	17.4	19.91		21.69			15.12	-0.8				0.111
CRG	CRG2	CRG2b	162	1	128.11	5.6965	300	N2	0	0.2	15.86	18.19		19.73								1.419		14.4	16
CRG	CRG2	CRG2b	162	1	128.11	5.6965	300	N2	500	0.2	15.86	18.19		19.73								1.419		14.4	16
CRG	CRG2	CRG2b	162	1	128.11	5.6965	300	N2	1000	0.3	15.86	18.19		19.73								1.419		14.4	16
CRG	CRG2	CRG2b	162	1	128.11	5.6965	300	N2	1500	0.8	15.86	18.19		19.73								1.419		14.4	16
CRG	CRG2	CRG2b	162	1	128.11	5.6965	300	N2	2000	1.6	15.86	18.19		19.73								1.419		14.4	16
CRG	CRG2	CRG2b	162	1	128.11	5.6965	300	N2	2500	2.6	15.86	18.19		19.73								1.419		14.4	16
CRG	CRG2	CRG2b	162	1	128.11	5.6965	300	N2	3000	4.8	15.86	18.19		19.73								1.419		14.4	16
CRG	CRG2	CRG2b	162	1	128.11	5.6965	300	N2	3500	8.6	15.86	18.19		19.73								1.419		14.4	16
CRG	CRG2	CRG2b	162	1	128.11	5.6965	300	N2	4000	13.7	15.86	18.19		19.73								1.419		14.4	16
CRG	CRG2	CRG2b	162	1	128.11	5.6965	300	H2O	0	0	15.86	18.19		19.73								1.419		14.4	16
CRG	CRG2	CRG2b	162	1	128.11	5.6965	300	H2O	500	0	15.86	18.19		19.73								1.419		14.4	16
CRG	CRG2	CRG2b	162	1	128.11	5.6965	300	H2O	1000	-0.4	15.86	18.19		19.73								1.419		14.4	16
CRG	CRG2	CRG2b	162	1	128.11	5.6965	300	H2O	1500	-2.5	15.86	18.19		19.73								1.419		14.4	16
CRG	CRG2	CRG2b	162	1	128.11	5.6965	300	H2O	2000	-5.1	15.86	18.19		19.73								1.419		14.4	16
CRG	CRG2	CRG2b	162	1	128.11	5.6965	300	H2O	2500	-7.9	15.86	18.19		19.73								1.419		14.4	16
CRG	CRG2	CRG2b	162	1	128.11	5.6965	300	H2O	3000	-9.2	15.86	18.19		19.73								1.419		14.4	16
CRG	CRG2	CRG2b	162	1	128.11	5.6965	300	H2O	3500	-7.7	15.86	18.19		19.73								1.419		14.4	16
CRG	CRG2	CRG2b	162	1	128.11	5.6965	300	H2O	4000	-2.9	15.86	18.19		19.73								1.419		14.4	16
CRG	CRG2	CRG2b	162	1	128.11	5.6965	300	MeOH	0	-0.1	15.86	18.19		19.73								1.419		14.4	16
CRG	CRG2	CRG2b	162	1	128.11	5.6965	300	MeOH	500	-0.2	15.86	18.19		19.73								1.419		14.4	16
CRG	CRG2	CRG2b	162	1	128.11	5.6965	300	MeOH	1000	-0.9	15.86	18.19		19.73								1.419		14.4	16
CRG	CRG2	CRG2b	162	1	128.11	5.6965	300	MeOH	1500	-3	15.86	18.19		19.73								1.419		14.4	16
CRG	CRG2	CRG2b	162	1	128.11	5.6965	300	MeOH	2000	-6.9	15.86	18.19		19.73								1.419		14.4	16
CRG	CRG2	CRG2b	162	1	128.11	5.6965	300	MeOH	2500	-13.4	15.86	18.19		19.73								1.419		14.4	16
CRG	CRG2	CRG2b	162	1	128.11	5.6965	300	MeOH	3000	-22	15.86	18.19		19.73								1.419		14.4	16
CRG	CRG2	CRG2b	162	1	128.11	5.6965	300	MeOH	3500	-29	15.86	18.19		19.73								1.419		14.4	16
CRG	CRG2	CRG2b	162	1	128.11	5.6965	300	MeOH	4000	-36.9	15.86	18.19		19.73								1.419		14.4	16
CRG	CRG2	CRG2b	162	1	128.11	5.6965	300	IPA	0	0.1	15.86	18.19		19.73								1.419		14.4	16
CRG	CRG2	CRG2b	162	1	128.11	5.6965	300	IPA	500	-0.1	15.86	18.19		19.73								1.419		14.4	16
CRG	CRG2	CRG2b	162	1	128.11	5.6965	300	IPA	1000	-1.4	15.86	18.19		19.73								1.419		14.4	16
CRG	CRG2	CRG2b	162	1	128.11	5.6965	300	IPA	1500	-4.6	15.86	18.19		19.73								1.419		14.4	16
CRG	CRG2	CRG2b	162	1	128.11	5.6965	300	IPA	2000	-10.1	15.86	18.19		19.73								1.419		14.4	16
CRG	CRG2	CRG2b	162	1	128.11	5.6965	300	IPA	2500	-18	15.86	18.19		19.73								1.419		14.4	16
CRG	CRG2	CRG2b	162	1	128.11	5.6965	300	IPA	3000	-26.4	15.86	18.19		19.73								1.419		14.4	16
CRG	CRG2	CRG2b	162	1	128.11	5.6965	300	IPA	3500	-38.6	15.86	18.19		19.73								1.419		14.4	16
CRG	CRG2	CRG2b	162	1	128.11	5.6965	300	IPA	4000	-58	15.86	18.19		19.73								1.419		14.4	16
CRG	CRG2	CRG2b	162	1	128.11	5.6965	150	N2	0	0.1	15.86	18.19		19.73								1.419		14.4	16
CRG	CRG2	CRG2b	162	1	128.11	5.6965	150	N2	500	0.2	15.86	18.19		19.73								1.419		14.4	16
CRG	CRG2	CRG2b	162	1	128.11	5.6965	150	N2	1000	0.3	15.86	18.19		19.73								1.419		14.4	16
CRG	CRG2	CRG2b	162	1	128.11	5.6965	150	N2	1500	0.5	15.86	18.19		19.73								1.419		14.4	16
CRG	CRG2	CRG2b	162	1	128.11	5.6965	150	N2	2000	1	15.86	18.19		19.73								1.419		14.4	16
CRG	CRG2	CRG2b	162	1	128.11	5.6965	150	N2	2500	1.7	15.86	18.19		19.73								1.419		14.4	16
CRG	CRG2	CRG2b	162	1	128.11	5.6965	150	N2	3000	3.2	15.86	18.19		19.73								1.419		14.4	16
CRG	CRG2	CRG2b	162	1	128.11	5.6965	150	N2	3500	4.4	15.86	18.19		19.73								1.419		14.4	16
CRG	CRG2	CRG2b	162	1	128.11	5.6965	150	N2	4000	7.4	15.86	18.19		19.73								1.419		14.4	16
CRG	CRG2	CRG2b	162	1	128.11	5.6965	150	H2O	0	0	15.86	18.19		19.73								1.419		14.4	16
CRG	CRG2	CRG2b	162	1	128.11	5.6965	150	H2O	500	0	15.86	18.19		19.73								1.419		14.4	16
CRG	CRG2	CRG2b	162	1	128.11	5.6965	150	H2O	1000	-0.1	15.86	18.19		19.73								1.419		14.4	16
CRG	CRG2	CRG2b	162	1	128.11	5.6965	150	H2O	1500	-0.2	15.86	18.19		19.73								1.419		14.4	16
CRG	CRG2	CRG2b	162	1	128.11	5.6965	150	H2O	2000	-4.9	15.86	18.19		19.73								1.419		14.4	16
CRG	CRG2	CRG2b	162	1	128.11	5.6965	150	H2O	2500	-9.4	15.86	18.19		19.73								1.419		14.4	16
CRG	CRG2	CRG2b	162	1	128.11	5.6965	150	H2O	3000	-15.1	15.86	18.19		19.73								1.419		14.4	16
CRG	CRG2	CRG2b	162	1	128.11	5.6965	150	H2O	3500	-20.6	15.86	18.19		19.73								1.419		14.4	16
CRG	CRG2	CRG2b	162	1	128.11	5.6965	150	H2O	4000	-23.5	15.86	18.19		19.73								1.419		14.4	16
CRG	CRG2	CRG2b	162	1	128.11	5.6965	150	MeOH	0	0.1	15.86	18.19		19.73								1.419		14.4	16
CRG	CRG2	CRG2b	162	1	128.11	5.6965	150	MeOH	500	0	15.86	18.19		19.73								1.419		14.4	16
CRG	CRG2	CRG2b	162	1	128.11	5.6965	150	MeOH	1000	0.9	15.86	18.19		19.73								1.419		14.4	16
CRG	CRG2	CRG2b	162	1	128.11	5.6965	150	MeOH	1500	-3.6	15.86	18.19		19.73								1.419		14.4	16
CRG	CRG2	CRG2b	162	1	128.11	5.6965	150	MeOH	2000	-8.3	15.86	18.19		19.73								1.419		14.4	16
CRG	CRG2	CRG2b	162	1	128.11	5.6965	150	MeOH	2500	-14.9	15.86	18.19		19.73								1.419		14.4	16
CRG	CRG2	CRG2b	162	1	128.11	5.6965	150	MeOH	3000	-22.9	15.86	18.19		19.73								1.419		14.4	16
CRG	CRG2	CRG2b	162	1	128.11	5.6965	150	MeOH	3500	-32.9	15.86	18.19		19.73								1.419		14.4	16
CRG	CRG2	CRG2b	162	1	128.11	5.6965	150	MeOH	4000	-44.7	15.86	18.19		19.73								1.419		14.4	16
CRG	CRG2	CRG2b	162	1	128.11	5.6965	150	IPA	0	0	15.86	18.19		19.73								1.419		14.4	16
CRG	CRG2	CRG2b	162	1	128.11	5.6965	150	IPA	500	0	15.86	18.19		19.73								1.419		14.4	16
CRG	CRG2	CRG2b	162	1	128.11	5.6965	150	IPA	1000	-1.3	15.86	18.19		19.73								1.419		14.4	16
CRG	CRG2	CRG2b	162	1	128.11	5.6965	150	IPA	1500	-4.4	15.86	18.19		19.73								1.419		14.4	16
CRG	CRG2	CRG2b	162	1	128.11	5.6965	150	IPA	2000	-10	15.86	18.19		19.73								1.419		14.4	16
CRG	CRG2	CRG2b	162	1	128.11	5.6965	150	IPA	2500	-19.4	15.86	18.19		19.73								1.419		14.4	16
CRG	CRG2	CRG2b	162	1	128.11	5.6965	150	IPA	3000	-32.4	15.86	18.19		19.73								1.419		14.4	16
CRG	CRG2	CRG2b	162	1	128.11	5.6965	150	IPA	3500	-46.8	15.86	18.19		19.73								1.419		14.4	16
CRG	CRG2	CRG2b	162	1	128.11	5.6965	150	IPA	4000	-62	15.86	18.19		19.73								1.419		14.4	16
CRG	CRG2	CRG2c	142	1	118.26	1.6592	300	N2	0	0.2	5.41	16.83		18.35			14.51	-1.8				-0.537		6.17	7.8
CRG	CRG2	CRG2c	142	1	118.26	1.6592	300	N2	500	0.1	5.41	16.83		18.35			14.51	-1.8				-0.537		6.17	7.8
CRG	CRG2	CRG2c	142	1	118.26	1.6592	300	N2	1000	0.2	5.41	16.83		18.35			14.51	-1.8				-0.537		6.17	7.8
CRG	CRG2	CRG2c	142	1	118.26	1.6592	300	N2	1500	0.1	5.41	16.83		18.35			14.51	-1.8				-0.537		6.17	7.8
CRG	CRG2	CRG2c	142	1	118.26	1.6592	300	N2	2000	2	5.41	16.83		18.35			14.51	-1.8				-0.537		6.17	7.8
CRG	CRG2	CRG2c	142	1	118.26	1.6592	300	N2	2500	3.5	5.41	16.83		18.35			14.51	-1.8				-0.537		6.17	7.8
CRG	CRG2	CRG2c	142	1	118.26	1.6592	300	H2O	0	0	5.41	16.83		18.35			14.51	-1.8				-0.537		6.17	7.8
CRG	CRG2	CRG2c	142	1	118.26	1.6592	300	H2O	500	-0.1	5.41	16.83		18.35			14.51	-1.8				-0.537		6.17	7.8
CRG	CRG2	CRG2c	142	1	118.26	1.6592	300	H2O	1000	-0.8	5.41	16.83		18.35			14.51	-1.8				-0.537		6.17	7.8
CRG	CRG2	CRG2c	142	1	118.26	1.6592	300	H2O	1500	-2.6	5.41	16.83		18.35			14.51	-1.8				-0.537		6.17	7.8
CRG	CRG2	CRG2c	142	1	118.26	1.6592	300	H2O	2000	-5.2	5.41	16.83		18.35			14.51	-1.8				-0.537		6.17	7.8
CRG	CRG2	CRG2c	142	1	118.26	1.6592	300	H2O	2500	-7.3	5.41	16.83		18.35			14.51	-1.8				-0.537		6.17	7.8
CRG	CRG2	CRG2c	142	1	118.26	1.6592	300	H2O	3000	-7.7	5.41	16.83		18.35			14.51	-1.8				-0.537		6.17	7.8
CRG	CRG2	CRG2c	142	1	118.26	1.6592	300	H2O	3500	-5.6	5.41	16.83		18.35			14.51	-1.8				-0.537		6.17	7.8
CRG	CRG2	CRG2c	142	1	118.26	1.6592	300	H2O	4000	-0.7	5.41	16.83		18.35			14.51	-1.8				-0.537		6.17	7.8
CRG	CRG2	CRG2c	142	1	118.26	1.6592	300	MeOH	0	0	5.41	16.83		18.35			14.51	-1.8				-0.537		6.17	7.8
CRG	CRG2	CRG2c	142	1	118.26	1.6592	300	MeOH	500	-0.1	5.41	16.83		18.35			14.51	-1.8				-0.537		6.17	7.8
CRG	CRG2	CRG2c	142	1	118.26	1.6592	300	MeOH	1000	-0.9	5.41	16.83		18.35			14.51	-1.8				-0.537		6.17	7.8
CRG	CRG2	CRG2c	142	1	118.26	1.6592	300	MeOH	1500	-3.1	5.41	16.83		18.35			14.51	-1.8				-0.537		6.17	7.8
CRG	CRG2	CRG2c	142	1	118.26	1.6592	300	MeOH	2000	-7.5	5.41	16.83		18.35			14.51	-1.8				-0.537		6.17	7.8
CRG	CRG2	CRG2c	142	1	118.26	1.6592	300	MeOH	2500	-15	5.41	16.83		18.35			14.51	-1.8				-0.537		6.17	7.8
CRG	CRG2	CRG2c	142	1	118.26	1.6592	300	MeOH	3000	-23.4	5.41	16.83		18.35			14.51	-1.8				-0.537		6.17	7.8
CRG	CRG2	CRG2c	142	1	118.26	1.6592	300	MeOH	3500	-29.2	5.41	16.83		18.35			14.51	-1.8				-0.537		6.17	7.8
CRG	CRG2	CRG2c	142	1	118.26	1.6592	300	MeOH	4000	-30.3	5.41	16.83		18.35			14.51	-1.8				-0.537		6.17	7.8
CRG	CRG2	CRG2c	142	1	118.26	1.6592	300	IPA	0	0.2	5.41	16.83		18.35			14.51	-1.8				-0.537		6.17	7.8
CRG	CRG2	CRG2c	142	1	118.26	1.6592	300	IPA	500	-0.1	5.41	16.83		18.35			14.51	-1.8				-0.537		6.17	7.8
CRG	CRG2	CRG2c	142	1	118.26	1.6592	300	IPA	1000	-0.9	5.41	16.83		18.35			14.51	-1.8				-0.537		6.17	7.8
CRG	CRG2	CRG2c	142	1	118.26	1.6592	300	IPA	1500	-3.1	5.41	16.83		18.35			14.51	-1.8				-0.537		6.17	7.8
CRG	CRG2	CRG2c	142	1	118.26	1.6592	300	IPA	2000	-6.4	5.41	16.83		18.35			14.51	-1.8				-0.537		6.17	7.8
CRG	CRG2	CRG2c	142	1	118.26	1.6592	300	IPA	2500	-11.9	5.41	16.83		18.35			14.51	-1.8				-0.537		6.17	7.8
CRG	CRG2	CRG2c	142	1	118.26	1.6592	300	IPA	3000	-20.6	5.41	16.83		18.35			14.51	-1.8				-0.537		6.17	7.8
CRG	CRG2	CRG2c	142	1	118.26	1.6592	300	IPA	3500	-35.8	5.41	16.83		18.35			14.51	-1.8				-0.537		6.17	7.8
CRG	CRG2	CRG2c	142	1	118.26	1.6592	150	N2	0	0.1	5.41	16.83		18.35			14.51	-1.8				-0.537		6.17	7.8
CRG	CRG2	CRG2c	142	1	118.26	1.6592	150	N2	500	0.2	5.41	16.83		18.35			14.51	-1.8				-0.537		6.17	7.8
CRG	CRG2	CRG2c	142	1	118.26	1.6592	150	N2	1000	0.3	5.41	16.83		18.35			14.51	-1.8				-0.537		6.17	7.8
CRG	CRG2	CRG2c	142	1	118.26	1.6592	150	N2	1500	0.3	5.41	16.83		18.35			14.51	-1.8				-0.537		6.17	7.8
CRG	CRG2	CRG2c	142	1	118.26	1.6592	150	N2	2000	0.7	5.41	16.83		18.35			14.51	-1.8				-0.537		6.17	7.8
CRG	CRG2	CRG2c	142	1	118.26	1.6592	150	N2	2500	1.6	5.41	16.83		18.35			14.51	-1.8				-0.537		6.17	7.8
CRG	CRG2	CRG2c	142	1	118.26	1.6592	150	N2	3000	3.5	5.41	16.83		18.35			14.51	-1.8				-0.537		6.17	7.8
CRG	CRG2	CRG2c	142	1	118.26	1.6592	150	N2	3500	5.8	5.41	16.83		18.35			14.51	-1.8				-0.537		6.17	7.8
CRG	CRG2	CRG2c	142	1	118.26	1.6592	150	N2	4000	8.6	5.41	16.83		18.35			14.51	-1.8				-0.537		6.17	7.8
CRG	CRG2	CRG2c	142	1	118.26	1.6592	150	H2O	0	0	5.41	16.83		18.35			14.51	-1.8				-0.537		6.17	7.8
CRG	CRG2	CRG2c	142	1	118.26	1.6592	150	H2O	500	0	5.41	16.83		18.35			14.51	-1.8				-0.537		6.17	7.8
CRG	CRG2	CRG2c	142	1	118.26	1.6592	150	H2O	1000	-0.1	5.41	16.83		18.35			14.51	-1.8				-0.537		6.17	7.8
CRG	CRG2	CRG2c	142	1	118.26	1.6592	150	H2O	1500	-2.2	5.41	16.83		18.35			14.51	-1.8				-0.537		6.17	7.8
CRG	CRG2	CRG2c	142	1	118.26	1.6592	150	H2O	2000	-5.2	5.41	16.83		18.35			14.51	-1.8				-0.537		6.17	7.8
CRG	CRG2	CRG2c	142	1	118.26	1.6592	150	H2O	2500	-10	5.41	16.83		18.35			14.51	-1.8				-0.537		6.17	7.8
CRG	CRG2	CRG2c	142	1	118.26	1.6592	150	H2O	3000	-15.5	5.41	16.83		18.35			14.51	-1.8				-0.537		6.17	7.8
CRG	CRG2	CRG2c	142	1	118.26	1.6592	150	H2O	3500	-19.5	5.41	16.83		18.35			14.51	-1.8				-0.537		6.17	7.8
CRG	CRG2	CRG2c	142	1	118.26	1.6592	150	H2O	4000	-21.1	5.41	16.83		18.35			14.51	-1.8				-0.537		6.17	7.8
CRG	CRG2	CRG2c	142	1	118.26	1.6592	150	MeOH	0	0.2	5.41	16.83		18.35			14.51	-1.8				-0.537		6.17	7.8
CRG	CRG2	CRG2c	142	1	118.26	1.6592	150	MeOH	500	0	5.41	16.83		18.35			14.51	-1.8				-0.537		6.17	7.8
CRG	CRG2	CRG2c	142	1	118.26	1.6592	150	MeOH	1000	-1.1	5.41	16.83		18.35			14.51	-1.8				-0.537		6.17	7.8
CRG	CRG2	CRG2c	142	1	118.26	1.6592	150	MeOH	1500	-4.1	5.41	16.83		18.35			14.51	-1.8				-0.537		6.17	7.8
CRG	CRG2	CRG2c	142	1	118.26	1.6592	150	MeOH	2000	-8.4	5.41	16.83		18.35			14.51	-1.8				-0.537		6.17	7.8
CRG	CRG2	CRG2c	142	1	118.26	1.6592	150	MeOH	2500	-13.8	5.41	16.83		18.35			14.51	-1.8				-0.537		6.17	7.8
CRG	CRG2	CRG2c	142	1	118.26	1.6592	150	MeOH	3000	-21.5	5.41	16.83		18.35			14.51	-1.8				-0.537		6.17	7.8
CRG	CRG2	CRG2c	142	1	118.26	1.6592	150	MeOH	3500	-32.4	5.41	16.83		18.35			14.51	-1.8				-0.537		6.17	7.8
CRG	CRG2	CRG2c	142	1	118.26	1.6592	150	MeOH	4000	-42.9	5.41	16.83		18.35			14.51	-1.8				-0.537		6.17	7.8
CRG	CRG2	CRG2c	142	1	118.26	1.6592	150	IPA	0	0	5.41	16.83		18.35			14.51	-1.8				-0.537		6.17	7.8
CRG	CRG2	CRG2c	142	1	118.26	1.6592	150	IPA	500	-0.2	5.41	16.83		18.35			14.51	-1.8				-0.537		6.17	7.8
CRG	CRG2	CRG2c	142	1	118.26	1.6592	150	IPA	1000	-1.8	5.41	16.83		18.35			14.51	-1.8				-0.537		6.17	7.8
CRG	CRG2	CRG2c	142	1	118.26	1.6592	150	IPA	1500	-5.7	5.41	16.83		18.35			14.51	-1.8				-0.537		6.17	7.8
CRG	CRG2	CRG2c	142	1	118.26	1.6592	150	IPA	2000	-12.2	5.41	16.83		18.35			14.51	-1.8				-0.537		6.17	7.8
CRG	CRG2	CRG2c	142	1	118.26	1.6592	150	IPA	2500	-20.8	5.41	16.83		18.35			14.51	-1.8				-0.537		6.17	7.8
CRG	CRG2	CRG2c	142	1	118.26	1.6592	150	IPA	3000	-30	5.41	16.83		18.35			14.51	-1.8				-0.537		6.17	7.8
CRG	CRG2	CRG2c	142	1	118.26	1.6592	150	IPA	3500	-39.5	5.41	16.83		18.35			14.51	-1.8				-0.537		6.17	7.8
CRG	CRG2	CRG2c	142	1	118.26	1.6592	150	IPA	4000	-52.7	5.41	16.83		18.35			14.51	-1.8				-0.537		6.17	7.8
CRG	CRG2	CRG2d	140	1	119.13	3.4294	300	N2	0	0.2	15.03	17.15		18.54				-0.71				0.92		16.9	31
CRG	CRG2	CRG2d	140	1	119.13	3.4294	300	N2	500	0.2	15.03	17.15		18.54				-0.71				0.92		16.9	31
CRG	CRG2	CRG2d	140	1	119.13	3.4294	300	N2	1000	0.2	15.03	17.15		18.54				-0.71				0.92		16.9	31
CRG	CRG2	CRG2d	140	1	119.13	3.4294	300	N2	1500	0	15.03	17.15		18.54				-0.71				0.92		16.9	31
CRG	CRG2	CRG2d	140	1	119.13	3.4294	300	N2	2000	-0.1	15.03	17.15		18.54				-0.71				0.92		16.9	31
CRG	CRG2	CRG2d	140	1	119.13	3.4294	300	N2	2500	0.7	15.03	17.15		18.54				-0.71				0.92		16.9	31
CRG	CRG2	CRG2d	140	1	119.13	3.4294	300	N2	3000	2.8	15.03	17.15		18.54				-0.71				0.92		16.9	31
CRG	CRG2	CRG2d	140	1	119.13	3.4294	300	N2	3500	6.6	15.03	17.15		18.54				-0.71				0.92		16.9	31
CRG	CRG2	CRG2d	140	1	119.13	3.4294	300	N2	4000	12.5	15.03	17.15		18.54				-0.71				0.92		16.9	31
CRG	CRG2	CRG2d	140	1	119.13	3.4294	300	H2O	0	0	15.03	17.15		18.54				-0.71				0.92		16.9	31
CRG	CRG2	CRG2d	140	1	119.13	3.4294	300	H2O	500	-0.2	15.03	17.15		18.54				-0.71				0.92		16.9	31
CRG	CRG2	CRG2d	140	1	119.13	3.4294	300	H2O	1000	-0.9	15.03	17.15		18.54				-0.71				0.92		16.9	31
CRG	CRG2	CRG2d	140	1	119.13	3.4294	300	H2O	1500	-2.6	15.03	17.15		18.54				-0.71				0.92		16.9	31
CRG	CRG2	CRG2d	140	1	119.13	3.4294	300	H2O	2000	-4.7	15.03	17.15		18.54				-0.71				0.92		16.9	31
CRG	CRG2	CRG2d	140	1	119.13	3.4294	300	H2O	2500	-5.8	15.03	17.15		18.54				-0.71				0.92		16.9	31
CRG	CRG2	CRG2d	140	1	119.13	3.4294	300	H2O	3000	-5.1	15.03	17.15		18.54				-0.71				0.92		16.9	31
CRG	CRG2	CRG2d	140	1	119.13	3.4294	300	H2O	3500	-1.6	15.03	17.15		18.54				-0.71				0.92		16.9	31
CRG	CRG2	CRG2d	140	1	119.13	3.4294	300	H2O	4000	4.6	15.03	17.15		18.54				-0.71				0.92		16.9	31
CRG	CRG2	CRG2d	140	1	119.13	3.4294	300	MeOH	0	0	15.03	17.15		18.54				-0.71				0.92		16.9	31
CRG	CRG2	CRG2d	140	1	119.13	3.4294	300	MeOH	500	-0.1	15.03	17.15		18.54				-0.71				0.92		16.9	31
CRG	CRG2	CRG2d	140	1	119.13	3.4294	300	MeOH	1000	-1	15.03	17.15		18.54				-0.71				0.92		16.9	31
CRG	CRG2	CRG2d	140	1	119.13	3.4294	300	MeOH	1500	-3.4	15.03	17.15		18.54				-0.71				0.92		16.9	31
CRG	CRG2	CRG2d	140	1	119.13	3.4294	300	MeOH	2000	-8.2	15.03	17.15		18.54				-0.71				0.92		16.9	31
CRG	CRG2	CRG2d	140	1	119.13	3.4294	300	MeOH	2500	-15.9	15.03	17.15		18.54				-0.71				0.92		16.9	31
CRG	CRG2	CRG2d	140	1	119.13	3.4294	300	MeOH	3000	-23.1	15.03	17.15		18.54				-0.71				0.92		16.9	31
CRG	CRG2	CRG2d	140	1	119.13	3.4294	300	MeOH	3500	-26.5	15.03	17.15		18.54				-0.71				0.92		16.9	31
CRG	CRG2	CRG2d	140	1	119.13	3.4294	300	MeOH	4000	-24.5	15.03	17.15		18.54				-0.71				0.92		16.9	31
CRG	CRG2	CRG2d	140	1	119.13	3.4294	300	IPA	0	0.2	15.03	17.15		18.54				-0.71				0.92		16.9	31
CRG	CRG2	CRG2d	140	1	119.13	3.4294	300	IPA	500	-0.1	15.03	17.15		18.54				-0.71				0.92		16.9	31
CRG	CRG2	CRG2d	140	1	119.13	3.4294	300	IPA	1000	-0.7	15.03	17.15		18.54				-0.71				0.92		16.9	31
CRG	CRG2	CRG2d	140	1	119.13	3.4294	300	IPA	1500	-2.6	15.03	17.15		18.54				-0.71				0.92		16.9	31
CRG	CRG2	CRG2d	140	1	119.13	3.4294	300	IPA	2000	-5.8	15.03	17.15		18.54				-0.71				0.92		16.9	31
CRG	CRG2	CRG2d	140	1	119.13	3.4294	300	IPA	2500	-11.2	15.03	17.15		18.54				-0.71				0.92		16.9	31
CRG	CRG2	CRG2d	140	1	119.13	3.4294	300	IPA	3000	-21.7	15.03	17.15		18.54				-0.71				0.92		16.9	31
CRG	CRG2	CRG2d	140	1	119.13	3.4294	300	IPA	3500	-38.6	15.03	17.15		18.54				-0.71				0.92		16.9	31
CRG	CRG2	CRG2d	140	1	119.13	3.4294	150	N2	0	0.2	15.03	17.15		18.54				-0.71				0.92		16.9	31
CRG	CRG2	CRG2d	140	1	119.13	3.4294	150	N2	500	0.3	15.03	17.15		18.54				-0.71				0.92		16.9	31
CRG	CRG2	CRG2d	140	1	119.13	3.4294	150	N2	1000	0.3	15.03	17.15		18.54				-0.71				0.92		16.9	31
CRG	CRG2	CRG2d	140	1	119.13	3.4294	150	N2	1500	0.6	15.03	17.15		18.54				-0.71				0.92		16.9	31
CRG	CRG2	CRG2d	140	1	119.13	3.4294	150	N2	2000	0.9	15.03	17.15		18.54				-0.71				0.92		16.9	31
CRG	CRG2	CRG2d	140	1	119.13	3.4294	150	N2	2500	1.9	15.03	17.15		18.54				-0.71				0.92		16.9	31
CRG	CRG2	CRG2d	140	1	119.13	3.4294	150	N2	3000	4.4	15.03	17.15		18.54				-0.71				0.92		16.9	31
CRG	CRG2	CRG2d	140	1	119.13	3.4294	150	N2	3500	6.7	15.03	17.15		18.54				-0.71				0.92		16.9	31
CRG	CRG2	CRG2d	140	1	119.13	3.4294	150	N2	4000	10.6	15.03	17.15		18.54				-0.71				0.92		16.9	31
CRG	CRG2	CRG2d	140	1	119.13	3.4294	150	H2O	0	0	15.03	17.15		18.54				-0.71				0.92		16.9	31
CRG	CRG2	CRG2d	140	1	119.13	3.4294	150	H2O	500	0	15.03	17.15		18.54				-0.71				0.92		16.9	31
CRG	CRG2	CRG2d	140	1	119.13	3.4294	150	H2O	1000	-0.1	15.03	17.15		18.54				-0.71				0.92		16.9	31
CRG	CRG2	CRG2d	140	1	119.13	3.4294	150	H2O	1500	-2.1	15.03	17.15		18.54				-0.71				0.92		16.9	31
CRG	CRG2	CRG2d	140	1	119.13	3.4294	150	H2O	2000	-5.5	15.03	17.15		18.54				-0.71				0.92		16.9	31
CRG	CRG2	CRG2d	140	1	119.13	3.4294	150	H2O	2500	-10.4	15.03	17.15		18.54				-0.71				0.92		16.9	31
CRG	CRG2	CRG2d	140	1	119.13	3.4294	150	H2O	3000	-15.2	15.03	17.15		18.54				-0.71				0.92		16.9	31
CRG	CRG2	CRG2d	140	1	119.13	3.4294	150	H2O	3500	-17.9	15.03	17.15		18.54				-0.71				0.92		16.9	31
CRG	CRG2	CRG2d	140	1	119.13	3.4294	150	H2O	4000	-17.2	15.03	17.15		18.54				-0.71				0.92		16.9	31
CRG	CRG2	CRG2d	140	1	119.13	3.4294	150	MeOH	0	0.2	15.03	17.15		18.54				-0.71				0.92		16.9	31
CRG	CRG2	CRG2d	140	1	119.13	3.4294	150	MeOH	500	0	15.03	17.15		18.54				-0.71				0.92		16.9	31
CRG	CRG2	CRG2d	140	1	119.13	3.4294	150	MeOH	1000	-1	15.03	17.15		18.54				-0.71				0.92		16.9	31
CRG	CRG2	CRG2d	140	1	119.13	3.4294	150	MeOH	1500	-3.7	15.03	17.15		18.54				-0.71				0.92		16.9	31
CRG	CRG2	CRG2d	140	1	119.13	3.4294	150	MeOH	2000	-7.7	15.03	17.15		18.54				-0.71				0.92		16.9	31
CRG	CRG2	CRG2d	140	1	119.13	3.4294	150	MeOH	2500	-13.1	15.03	17.15		18.54				-0.71				0.92		16.9	31
CRG	CRG2	CRG2d	140	1	119.13	3.4294	150	MeOH	3000	-21.8	15.03	17.15		18.54				-0.71				0.92		16.9	31
CRG	CRG2	CRG2d	140	1	119.13	3.4294	150	MeOH	3500	-32.9	15.03	17.15		18.54				-0.71				0.92		16.9	31
CRG	CRG2	CRG2d	140	1	119.13	3.4294	150	MeOH	4000	-42	15.03	17.15		18.54				-0.71				0.92		16.9	31
CRG	CRG2	CRG2d	140	1	119.13	3.4294	150	IPA	0	0	15.03	17.15		18.54				-0.71				0.92		16.9	31
CRG	CRG2	CRG2d	140	1	119.13	3.4294	150	IPA	500	0	15.03	17.15		18.54				-0.71				0.92		16.9	31
CRG	CRG2	CRG2d	140	1	119.13	3.4294	150	IPA	1000	-1.7	15.03	17.15		18.54				-0.71				0.92		16.9	31
CRG	CRG2	CRG2d	140	1	119.13	3.4294	150	IPA	1500	-5.2	15.03	17.15		18.54				-0.71				0.92		16.9	31
CRG	CRG2	CRG2d	140	1	119.13	3.4294	150	IPA	2000	-10.8	15.03	17.15		18.54				-0.71				0.92		16.9	31
CRG	CRG2	CRG2d	140	1	119.13	3.4294	150	IPA	2500	-18.1	15.03	17.15		18.54				-0.71				0.92		16.9	31
CRG	CRG2	CRG2d	140	1	119.13	3.4294	150	IPA	3000	-25.8	15.03	17.15		18.54				-0.71				0.92		16.9	31
CRG	CRG2	CRG2d	140	1	119.13	3.4294	150	IPA	3500	-35	15.03	17.15		18.54				-0.71				0.92		16.9	31
CRG	CRG2	CRG2d	140	1	119.13	3.4294	150	IPA	4000	-50.7	15.03	17.15		18.54				-0.71				0.92		16.9	31
CRG	CRG3	CRG3a	98	1	110.05	2.9627	300	N2	0	0.1	19.06	21.7		23.95			12.77	-1.37				0.462
CRG	CRG3	CRG3a	98	1	110.05	2.9627	300	N2	500	0.1	19.06	21.7		23.95			12.77	-1.37				0.462
CRG	CRG3	CRG3a	98	1	110.05	2.9627	300	N2	1000	0.2	19.06	21.7		23.95			12.77	-1.37				0.462
CRG	CRG3	CRG3a	98	1	110.05	2.9627	300	N2	1500	0.5	19.06	21.7		23.95			12.77	-1.37				0.462
CRG	CRG3	CRG3a	98	1	110.05	2.9627	300	N2	2000	1.4	19.06	21.7		23.95			12.77	-1.37				0.462
CRG	CRG3	CRG3a	98	1	110.05	2.9627	300	N2	2500	3	19.06	21.7		23.95			12.77	-1.37				0.462
CRG	CRG3	CRG3a	98	1	110.05	2.9627	300	H2O	0	0	19.06	21.7		23.95			12.77	-1.37				0.462
CRG	CRG3	CRG3a	98	1	110.05	2.9627	300	H2O	500	0	19.06	21.7		23.95			12.77	-1.37				0.462
CRG	CRG3	CRG3a	98	1	110.05	2.9627	300	H2O	1000	-0.3	19.06	21.7		23.95			12.77	-1.37				0.462
CRG	CRG3	CRG3a	98	1	110.05	2.9627	300	H2O	1500	-3	19.06	21.7		23.95			12.77	-1.37				0.462
CRG	CRG3	CRG3a	98	1	110.05	2.9627	300	H2O	2000	-6.5	19.06	21.7		23.95			12.77	-1.37				0.462
CRG	CRG3	CRG3a	98	1	110.05	2.9627	300	H2O	2500	-10.5	19.06	21.7		23.95			12.77	-1.37				0.462
CRG	CRG3	CRG3a	98	1	110.05	2.9627	300	H2O	3000	-12.4	19.06	21.7		23.95			12.77	-1.37				0.462
CRG	CRG3	CRG3a	98	1	110.05	2.9627	300	H2O	3500	-11.9	19.06	21.7		23.95			12.77	-1.37				0.462
CRG	CRG3	CRG3a	98	1	110.05	2.9627	300	H2O	4000	-7.5	19.06	21.7		23.95			12.77	-1.37				0.462
CRG	CRG3	CRG3a	98	1	110.05	2.9627	300	MeOH	0	-0.2	19.06	21.7		23.95			12.77	-1.37				0.462
CRG	CRG3	CRG3a	98	1	110.05	2.9627	300	MeOH	500	-0.4	19.06	21.7		23.95			12.77	-1.37				0.462
CRG	CRG3	CRG3a	98	1	110.05	2.9627	300	MeOH	1000	-1.8	19.06	21.7		23.95			12.77	-1.37				0.462
CRG	CRG3	CRG3a	98	1	110.05	2.9627	300	MeOH	1500	-5	19.06	21.7		23.95			12.77	-1.37				0.462
CRG	CRG3	CRG3a	98	1	110.05	2.9627	300	MeOH	2000	-10	19.06	21.7		23.95			12.77	-1.37				0.462
CRG	CRG3	CRG3a	98	1	110.05	2.9627	300	MeOH	2500	-18.1	19.06	21.7		23.95			12.77	-1.37				0.462
CRG	CRG3	CRG3a	98	1	110.05	2.9627	300	MeOH	3000	-29.1	19.06	21.7		23.95			12.77	-1.37				0.462
CRG	CRG3	CRG3a	98	1	110.05	2.9627	300	MeOH	3500	-36.6	19.06	21.7		23.95			12.77	-1.37				0.462
CRG	CRG3	CRG3a	98	1	110.05	2.9627	300	MeOH	4000	-41.2	19.06	21.7		23.95			12.77	-1.37				0.462
CRG	CRG3	CRG3a	98	1	110.05	2.9627	300	IPA	0	0.2	19.06	21.7		23.95			12.77	-1.37				0.462
CRG	CRG3	CRG3a	98	1	110.05	2.9627	300	IPA	500	-0.2	19.06	21.7		23.95			12.77	-1.37				0.462
CRG	CRG3	CRG3a	98	1	110.05	2.9627	300	IPA	1000	-1.7	19.06	21.7		23.95			12.77	-1.37				0.462
CRG	CRG3	CRG3a	98	1	110.05	2.9627	300	IPA	1500	-5.8	19.06	21.7		23.95			12.77	-1.37				0.462
CRG	CRG3	CRG3a	98	1	110.05	2.9627	300	IPA	2000	-13.9	19.06	21.7		23.95			12.77	-1.37				0.462
CRG	CRG3	CRG3a	98	1	110.05	2.9627	300	IPA	2500	-18.5	19.06	21.7		23.95			12.77	-1.37				0.462
CRG	CRG3	CRG3a	98	1	110.05	2.9627	300	IPA	3000	-26.8	19.06	21.7		23.95			12.77	-1.37				0.462
CRG	CRG3	CRG3a	98	1	110.05	2.9627	150	N2	0	0.1	19.06	21.7		23.95			12.77	-1.37				0.462
CRG	CRG3	CRG3a	98	1	110.05	2.9627	150	N2	500	0.1	19.06	21.7		23.95			12.77	-1.37				0.462
CRG	CRG3	CRG3a	98	1	110.05	2.9627	150	N2	1000	0	19.06	21.7		23.95			12.77	-1.37				0.462
CRG	CRG3	CRG3a	98	1	110.05	2.9627	150	N2	1500	0	19.06	21.7		23.95			12.77	-1.37				0.462
CRG	CRG3	CRG3a	98	1	110.05	2.9627	150	N2	2000	0.4	19.06	21.7		23.95			12.77	-1.37				0.462
CRG	CRG3	CRG3a	98	1	110.05	2.9627	150	N2	2500	1.4	19.06	21.7		23.95			12.77	-1.37				0.462
CRG	CRG3	CRG3a	98	1	110.05	2.9627	150	N2	3000	3.2	19.06	21.7		23.95			12.77	-1.37				0.462
CRG	CRG3	CRG3a	98	1	110.05	2.9627	150	N2	3500	8.8	19.06	21.7		23.95			12.77	-1.37				0.462
CRG	CRG3	CRG3a	98	1	110.05	2.9627	150	N2	4000	10	19.06	21.7		23.95			12.77	-1.37				0.462
CRG	CRG3	CRG3a	98	1	110.05	2.9627	150	H2O	0	0.1	19.06	21.7		23.95			12.77	-1.37				0.462
CRG	CRG3	CRG3a	98	1	110.05	2.9627	150	H2O	500	0.1	19.06	21.7		23.95			12.77	-1.37				0.462
CRG	CRG3	CRG3a	98	1	110.05	2.9627	150	H2O	1000	-0.4	19.06	21.7		23.95			12.77	-1.37				0.462
CRG	CRG3	CRG3a	98	1	110.05	2.9627	150	H2O	1500	-4	19.06	21.7		23.95			12.77	-1.37				0.462
CRG	CRG3	CRG3a	98	1	110.05	2.9627	150	H2O	2000	-7.6	19.06	21.7		23.95			12.77	-1.37				0.462
CRG	CRG3	CRG3a	98	1	110.05	2.9627	150	H2O	2500	-12.2	19.06	21.7		23.95			12.77	-1.37				0.462
CRG	CRG3	CRG3a	98	1	110.05	2.9627	150	H2O	3000	-18.6	19.06	21.7		23.95			12.77	-1.37				0.462
CRG	CRG3	CRG3a	98	1	110.05	2.9627	150	H2O	3500	-23.6	19.06	21.7		23.95			12.77	-1.37				0.462
CRG	CRG3	CRG3a	98	1	110.05	2.9627	150	H2O	4000	-24.8	19.06	21.7		23.95			12.77	-1.37				0.462
CRG	CRG3	CRG3a	98	1	110.05	2.9627	150	MeOH	0	-0.1	19.06	21.7		23.95			12.77	-1.37				0.462
CRG	CRG3	CRG3a	98	1	110.05	2.9627	150	MeOH	500	-0.3	19.06	21.7		23.95			12.77	-1.37				0.462
CRG	CRG3	CRG3a	98	1	110.05	2.9627	150	MeOH	1000	-0.2	19.06	21.7		23.95			12.77	-1.37				0.462
CRG	CRG3	CRG3a	98	1	110.05	2.9627	150	MeOH	1500	-6.5	19.06	21.7		23.95			12.77	-1.37				0.462
CRG	CRG3	CRG3a	98	1	110.05	2.9627	150	MeOH	2000	-14.7	19.06	21.7		23.95			12.77	-1.37				0.462
CRG	CRG3	CRG3a	98	1	110.05	2.9627	150	MeOH	2500	-25.2	19.06	21.7		23.95			12.77	-1.37				0.462
CRG	CRG3	CRG3a	98	1	110.05	2.9627	150	MeOH	3000	-36.3	19.06	21.7		23.95			12.77	-1.37				0.462
CRG	CRG3	CRG3a	98	1	110.05	2.9627	150	MeOH	3500	-48.9	19.06	21.7		23.95			12.77	-1.37				0.462
CRG	CRG3	CRG3a	98	1	110.05	2.9627	150	MeOH	4000	-59.9	19.06	21.7		23.95			12.77	-1.37				0.462
CRG	CRG3	CRG3a	98	1	110.05	2.9627	150	IPA	0	0	19.06	21.7		23.95			12.77	-1.37				0.462
CRG	CRG3	CRG3a	98	1	110.05	2.9627	150	IPA	500	-0.3	19.06	21.7		23.95			12.77	-1.37				0.462
CRG	CRG3	CRG3a	98	1	110.05	2.9627	150	IPA	1000	-1.9	19.06	21.7		23.95			12.77	-1.37				0.462
CRG	CRG3	CRG3a	98	1	110.05	2.9627	150	IPA	1500	-4.2	19.06	21.7		23.95			12.77	-1.37				0.462
CRG	CRG3	CRG3a	98	1	110.05	2.9627	150	IPA	2000	-11.2	19.06	21.7		23.95			12.77	-1.37				0.462
CRG	CRG3	CRG3a	98	1	110.05	2.9627	150	IPA	2500	-22	19.06	21.7		23.95			12.77	-1.37				0.462
CRG	CRG3	CRG3a	98	1	110.05	2.9627	150	IPA	3000	-32.5	19.06	21.7		23.95			12.77	-1.37				0.462
CRG	CRG3	CRG3a	98	1	110.05	2.9627	150	IPA	3500	-47.3	19.06	21.7		23.95			12.77	-1.37				0.462
CRG	CRG3	CRG3a	98	1	110.05	2.9627	150	IPA	4000	-62	19.06	21.7		23.95			12.77	-1.37				0.462
CRG	CRG3	CRG3b	162	1	126.36	2.7883	300	N2	0	0.1	5.53	5.67		6.05			14.15	0.43				2.081		68.8	60
CRG	CRG3	CRG3b	162	1	126.36	2.7883	300	N2	500	0.2	5.53	5.67		6.05			14.15	0.43				2.081		68.8	60
CRG	CRG3	CRG3b	162	1	126.36	2.7883	300	N2	1000	0.3	5.53	5.67		6.05			14.15	0.43				2.081		68.8	60
CRG	CRG3	CRG3b	162	1	126.36	2.7883	300	N2	1500	0.6	5.53	5.67		6.05			14.15	0.43				2.081		68.8	60
CRG	CRG3	CRG3b	162	1	126.36	2.7883	300	N2	2000	1.1	5.53	5.67		6.05			14.15	0.43				2.081		68.8	60
CRG	CRG3	CRG3b	162	1	126.36	2.7883	300	N2	2500	1.2	5.53	5.67		6.05			14.15	0.43				2.081		68.8	60
CRG	CRG3	CRG3b	162	1	126.36	2.7883	300	N2	3000	3.2	5.53	5.67		6.05			14.15	0.43				2.081		68.8	60
CRG	CRG3	CRG3b	162	1	126.36	2.7883	300	N2	3500	6.9	5.53	5.67		6.05			14.15	0.43				2.081		68.8	60
CRG	CRG3	CRG3b	162	1	126.36	2.7883	300	N2	4000	12.5	5.53	5.67		6.05			14.15	0.43				2.081		68.8	60
CRG	CRG3	CRG3b	162	1	126.36	2.7883	300	H2O	0	0.1	5.53	5.67		6.05			14.15	0.43				2.081		68.8	60
CRG	CRG3	CRG3b	162	1	126.36	2.7883	300	H2O	500	0	5.53	5.67		6.05			14.15	0.43				2.081		68.8	60
CRG	CRG3	CRG3b	162	1	126.36	2.7883	300	H2O	1000	-0.4	5.53	5.67		6.05			14.15	0.43				2.081		68.8	60
CRG	CRG3	CRG3b	162	1	126.36	2.7883	300	H2O	1500	-1.9	5.53	5.67		6.05			14.15	0.43				2.081		68.8	60
CRG	CRG3	CRG3b	162	1	126.36	2.7883	300	H2O	2000	-3.3	5.53	5.67		6.05			14.15	0.43				2.081		68.8	60
CRG	CRG3	CRG3b	162	1	126.36	2.7883	300	H2O	2500	-3.8	5.53	5.67		6.05			14.15	0.43				2.081		68.8	60
CRG	CRG3	CRG3b	162	1	126.36	2.7883	300	H2O	3000	-2.7	5.53	5.67		6.05			14.15	0.43				2.081		68.8	60
CRG	CRG3	CRG3b	162	1	126.36	2.7883	300	H2O	3500	0.9	5.53	5.67		6.05			14.15	0.43				2.081		68.8	60
CRG	CRG3	CRG3b	162	1	126.36	2.7883	300	H2O	4000	5.7	5.53	5.67		6.05			14.15	0.43				2.081		68.8	60
CRG	CRG3	CRG3b	162	1	126.36	2.7883	300	MeOH	0	-0.1	5.53	5.67		6.05			14.15	0.43				2.081		68.8	60
CRG	CRG3	CRG3b	162	1	126.36	2.7883	300	MeOH	500	-0.2	5.53	5.67		6.05			14.15	0.43				2.081		68.8	60
CRG	CRG3	CRG3b	162	1	126.36	2.7883	300	MeOH	1000	-1.2	5.53	5.67		6.05			14.15	0.43				2.081		68.8	60
CRG	CRG3	CRG3b	162	1	126.36	2.7883	300	MeOH	1500	-3.9	5.53	5.67		6.05			14.15	0.43				2.081		68.8	60
CRG	CRG3	CRG3b	162	1	126.36	2.7883	300	MeOH	2000	-9.3	5.53	5.67		6.05			14.15	0.43				2.081		68.8	60
CRG	CRG3	CRG3b	162	1	126.36	2.7883	300	MeOH	2500	-16	5.53	5.67		6.05			14.15	0.43				2.081		68.8	60
CRG	CRG3	CRG3b	162	1	126.36	2.7883	300	MeOH	3000	-22.3	5.53	5.67		6.05			14.15	0.43				2.081		68.8	60
CRG	CRG3	CRG3b	162	1	126.36	2.7883	300	MeOH	3500	-24.2	5.53	5.67		6.05			14.15	0.43				2.081		68.8	60
CRG	CRG3	CRG3b	162	1	126.36	2.7883	300	MeOH	4000	-24.3	5.53	5.67		6.05			14.15	0.43				2.081		68.8	60
CRG	CRG3	CRG3b	162	1	126.36	2.7883	300	IPA	0	0.2	5.53	5.67		6.05			14.15	0.43				2.081		68.8	60
CRG	CRG3	CRG3b	162	1	126.36	2.7883	300	IPA	500	0	5.53	5.67		6.05			14.15	0.43				2.081		68.8	60
CRG	CRG3	CRG3b	162	1	126.36	2.7883	300	IPA	1000	-1.2	5.53	5.67		6.05			14.15	0.43				2.081		68.8	60
CRG	CRG3	CRG3b	162	1	126.36	2.7883	300	IPA	1500	-4	5.53	5.67		6.05			14.15	0.43				2.081		68.8	60
CRG	CRG3	CRG3b	162	1	126.36	2.7883	300	IPA	2000	-8.8	5.53	5.67		6.05			14.15	0.43				2.081		68.8	60
CRG	CRG3	CRG3b	162	1	126.36	2.7883	300	IPA	2500	-18	5.53	5.67		6.05			14.15	0.43				2.081		68.8	60
CRG	CRG3	CRG3b	162	1	126.36	2.7883	300	IPA	3000	-26.5	5.53	5.67		6.05			14.15	0.43				2.081		68.8	60
CRG	CRG3	CRG3b	162	1	126.36	2.7883	300	IPA	3500	-50	5.53	5.67		6.05			14.15	0.43				2.081		68.8	60
CRG	CRG3	CRG3b	162	1	126.36	2.7883	150	N2	0	0.2	5.53	5.67		6.05			14.15	0.43				2.081		68.8	60
CRG	CRG3	CRG3b	162	1	126.36	2.7883	150	N2	500	0.2	5.53	5.67		6.05			14.15	0.43				2.081		68.8	60
CRG	CRG3	CRG3b	162	1	126.36	2.7883	150	N2	1000	0.2	5.53	5.67		6.05			14.15	0.43				2.081		68.8	60
CRG	CRG3	CRG3b	162	1	126.36	2.7883	150	N2	1500	0.7	5.53	5.67		6.05			14.15	0.43				2.081		68.8	60
CRG	CRG3	CRG3b	162	1	126.36	2.7883	150	N2	2000	1	5.53	5.67		6.05			14.15	0.43				2.081		68.8	60
CRG	CRG3	CRG3b	162	1	126.36	2.7883	150	N2	2500	2.2	5.53	5.67		6.05			14.15	0.43				2.081		68.8	60
CRG	CRG3	CRG3b	162	1	126.36	2.7883	150	N2	3000	4	5.53	5.67		6.05			14.15	0.43				2.081		68.8	60
CRG	CRG3	CRG3b	162	1	126.36	2.7883	150	N2	3500	8	5.53	5.67		6.05			14.15	0.43				2.081		68.8	60
CRG	CRG3	CRG3b	162	1	126.36	2.7883	150	N2	4000	11.8	5.53	5.67		6.05			14.15	0.43				2.081		68.8	60
CRG	CRG3	CRG3b	162	1	126.36	2.7883	150	H2O	0	0.1	5.53	5.67		6.05			14.15	0.43				2.081		68.8	60
CRG	CRG3	CRG3b	162	1	126.36	2.7883	150	H2O	500	0.4	5.53	5.67		6.05			14.15	0.43				2.081		68.8	60
CRG	CRG3	CRG3b	162	1	126.36	2.7883	150	H2O	1000	-0.2	5.53	5.67		6.05			14.15	0.43				2.081		68.8	60
CRG	CRG3	CRG3b	162	1	126.36	2.7883	150	H2O	1500	-2.5	5.53	5.67		6.05			14.15	0.43				2.081		68.8	60
CRG	CRG3	CRG3b	162	1	126.36	2.7883	150	H2O	2000	-6.1	5.53	5.67		6.05			14.15	0.43				2.081		68.8	60
CRG	CRG3	CRG3b	162	1	126.36	2.7883	150	H2O	2500	-10.3	5.53	5.67		6.05			14.15	0.43				2.081		68.8	60
CRG	CRG3	CRG3b	162	1	126.36	2.7883	150	H2O	3000	-14.1	5.53	5.67		6.05			14.15	0.43				2.081		68.8	60
CRG	CRG3	CRG3b	162	1	126.36	2.7883	150	H2O	3500	-15.9	5.53	5.67		6.05			14.15	0.43				2.081		68.8	60
CRG	CRG3	CRG3b	162	1	126.36	2.7883	150	MeOH	0	0	5.53	5.67		6.05			14.15	0.43				2.081		68.8	60
CRG	CRG3	CRG3b	162	1	126.36	2.7883	150	MeOH	500	-0.2	5.53	5.67		6.05			14.15	0.43				2.081		68.8	60
CRG	CRG3	CRG3b	162	1	126.36	2.7883	150	MeOH	1000	-1.1	5.53	5.67		6.05			14.15	0.43				2.081		68.8	60
CRG	CRG3	CRG3b	162	1	126.36	2.7883	150	MeOH	1500	-4	5.53	5.67		6.05			14.15	0.43				2.081		68.8	60
CRG	CRG3	CRG3b	162	1	126.36	2.7883	150	MeOH	2000	-9.1	5.53	5.67		6.05			14.15	0.43				2.081		68.8	60
CRG	CRG3	CRG3b	162	1	126.36	2.7883	150	MeOH	2500	-16.9	5.53	5.67		6.05			14.15	0.43				2.081		68.8	60
CRG	CRG3	CRG3b	162	1	126.36	2.7883	150	MeOH	3000	-27.3	5.53	5.67		6.05			14.15	0.43				2.081		68.8	60
CRG	CRG3	CRG3b	162	1	126.36	2.7883	150	MeOH	3500	-39.3	5.53	5.67		6.05			14.15	0.43				2.081		68.8	60
CRG	CRG3	CRG3b	162	1	126.36	2.7883	150	MeOH	4000	-49.4	5.53	5.67		6.05			14.15	0.43				2.081		68.8	60
CRG	CRG3	CRG3b	162	1	126.36	2.7883	150	IPA	0	0.1	5.53	5.67		6.05			14.15	0.43				2.081		68.8	60
CRG	CRG3	CRG3b	162	1	126.36	2.7883	150	IPA	500	-0.2	5.53	5.67		6.05			14.15	0.43				2.081		68.8	60
CRG	CRG3	CRG3b	162	1	126.36	2.7883	150	IPA	1000	-1.2	5.53	5.67		6.05			14.15	0.43				2.081		68.8	60
CRG	CRG3	CRG3b	162	1	126.36	2.7883	150	IPA	1500	-3.9	5.53	5.67		6.05			14.15	0.43				2.081		68.8	60
CRG	CRG3	CRG3b	162	1	126.36	2.7883	150	IPA	2000	-8.2	5.53	5.67		6.05			14.15	0.43				2.081		68.8	60
CRG	CRG3	CRG3b	162	1	126.36	2.7883	150	IPA	2500	-15.5	5.53	5.67		6.05			14.15	0.43				2.081		68.8	60
CRG	CRG3	CRG3b	162	1	126.36	2.7883	150	IPA	3000	-26	5.53	5.67		6.05			14.15	0.43				2.081		68.8	60
CRG	CRG3	CRG3b	162	1	126.36	2.7883	150	IPA	3500	-36.7	5.53	5.67		6.05			14.15	0.43				2.081		68.8	60
CRG	CRG3	CRG3b	162	1	126.36	2.7883	150	IPA	4000	-47	5.53	5.67		6.05			14.15	0.43				2.081		68.8	60
CRG	CRG3	CRG3c	114	1	116.72	2.4897	300	N2	0	0.1	15.86	18.14		19.73			15.62	-0.68				1.042		100	60
CRG	CRG3	CRG3c	114	1	116.72	2.4897	300	N2	500	0.2	15.86	18.14		19.73			15.62	-0.68				1.042		100	60
CRG	CRG3	CRG3c	114	1	116.72	2.4897	300	N2	1000	0.3	15.86	18.14		19.73			15.62	-0.68				1.042		100	60
CRG	CRG3	CRG3c	114	1	116.72	2.4897	300	N2	1500	0.8	15.86	18.14		19.73			15.62	-0.68				1.042		100	60
CRG	CRG3	CRG3c	114	1	116.72	2.4897	300	N2	2000	1.8	15.86	18.14		19.73			15.62	-0.68				1.042		100	60
CRG	CRG3	CRG3c	114	1	116.72	2.4897	300	N2	2500	3.6	15.86	18.14		19.73			15.62	-0.68				1.042		100	60
CRG	CRG3	CRG3c	114	1	116.72	2.4897	300	N2	3000	5.8	15.86	18.14		19.73			15.62	-0.68				1.042		100	60
CRG	CRG3	CRG3c	114	1	116.72	2.4897	300	N2	3500	9.4	15.86	18.14		19.73			15.62	-0.68				1.042		100	60
CRG	CRG3	CRG3c	114	1	116.72	2.4897	300	H2O	0	0	15.86	18.14		19.73			15.62	-0.68				1.042		100	60
CRG	CRG3	CRG3c	114	1	116.72	2.4897	300	H2O	500	-0.1	15.86	18.14		19.73			15.62	-0.68				1.042		100	60
CRG	CRG3	CRG3c	114	1	116.72	2.4897	300	H2O	1000	-0.3	15.86	18.14		19.73			15.62	-0.68				1.042		100	60
CRG	CRG3	CRG3c	114	1	116.72	2.4897	300	H2O	1500	-3.1	15.86	18.14		19.73			15.62	-0.68				1.042		100	60
CRG	CRG3	CRG3c	114	1	116.72	2.4897	300	H2O	2000	-6.3	15.86	18.14		19.73			15.62	-0.68				1.042		100	60
CRG	CRG3	CRG3c	114	1	116.72	2.4897	300	H2O	2500	-9.9	15.86	18.14		19.73			15.62	-0.68				1.042		100	60
CRG	CRG3	CRG3c	114	1	116.72	2.4897	300	H2O	3000	-11.1	15.86	18.14		19.73			15.62	-0.68				1.042		100	60
CRG	CRG3	CRG3c	114	1	116.72	2.4897	300	H2O	3500	-9.9	15.86	18.14		19.73			15.62	-0.68				1.042		100	60
CRG	CRG3	CRG3c	114	1	116.72	2.4897	300	H2O	4000	-4.5	15.86	18.14		19.73			15.62	-0.68				1.042		100	60
CRG	CRG3	CRG3c	114	1	116.72	2.4897	300	MeOH	0	-0.1	15.86	18.14		19.73			15.62	-0.68				1.042		100	60
CRG	CRG3	CRG3c	114	1	116.72	2.4897	300	MeOH	500	-0.3	15.86	18.14		19.73			15.62	-0.68				1.042		100	60
CRG	CRG3	CRG3c	114	1	116.72	2.4897	300	MeOH	1000	-1.4	15.86	18.14		19.73			15.62	-0.68				1.042		100	60
CRG	CRG3	CRG3c	114	1	116.72	2.4897	300	MeOH	1500	-4.1	15.86	18.14		19.73			15.62	-0.68				1.042		100	60
CRG	CRG3	CRG3c	114	1	116.72	2.4897	300	MeOH	2000	-9.1	15.86	18.14		19.73			15.62	-0.68				1.042		100	60
CRG	CRG3	CRG3c	114	1	116.72	2.4897	300	MeOH	2500	-17.3	15.86	18.14		19.73			15.62	-0.68				1.042		100	60
CRG	CRG3	CRG3c	114	1	116.72	2.4897	300	MeOH	3000	-27.1	15.86	18.14		19.73			15.62	-0.68				1.042		100	60
CRG	CRG3	CRG3c	114	1	116.72	2.4897	300	MeOH	3500	-33.3	15.86	18.14		19.73			15.62	-0.68				1.042		100	60
CRG	CRG3	CRG3c	114	1	116.72	2.4897	300	MeOH	4000	-36.1	15.86	18.14		19.73			15.62	-0.68				1.042		100	60
CRG	CRG3	CRG3c	114	1	116.72	2.4897	300	IPA	0	0.2	15.86	18.14		19.73			15.62	-0.68				1.042		100	60
CRG	CRG3	CRG3c	114	1	116.72	2.4897	300	IPA	500	-0.1	15.86	18.14		19.73			15.62	-0.68				1.042		100	60
CRG	CRG3	CRG3c	114	1	116.72	2.4897	300	IPA	1000	-1.6	15.86	18.14		19.73			15.62	-0.68				1.042		100	60
CRG	CRG3	CRG3c	114	1	116.72	2.4897	300	IPA	1500	-5.4	15.86	18.14		19.73			15.62	-0.68				1.042		100	60
CRG	CRG3	CRG3c	114	1	116.72	2.4897	300	IPA	2000	-11.9	15.86	18.14		19.73			15.62	-0.68				1.042		100	60
CRG	CRG3	CRG3c	114	1	116.72	2.4897	300	IPA	2500	-20.7	15.86	18.14		19.73			15.62	-0.68				1.042		100	60
CRG	CRG3	CRG3c	114	1	116.72	2.4897	300	IPA	3000	-32.3	15.86	18.14		19.73			15.62	-0.68				1.042		100	60
CRG	CRG3	CRG3c	114	1	116.72	2.4897	300	IPA	3500	-49.8	15.86	18.14		19.73			15.62	-0.68				1.042		100	60
CRG	CRG3	CRG3c	114	1	116.72	2.4897	300	IPA	4000	-58.6	15.86	18.14		19.73			15.62	-0.68				1.042		100	60
CRG	CRG3	CRG3c	114	1	116.72	2.4897	150	N2	0	0.2	15.86	18.14		19.73			15.62	-0.68				1.042		100	60
CRG	CRG3	CRG3c	114	1	116.72	2.4897	150	N2	500	0.2	15.86	18.14		19.73			15.62	-0.68				1.042		100	60
CRG	CRG3	CRG3c	114	1	116.72	2.4897	150	N2	1000	0.3	15.86	18.14		19.73			15.62	-0.68				1.042		100	60
CRG	CRG3	CRG3c	114	1	116.72	2.4897	150	N2	1500	0.3	15.86	18.14		19.73			15.62	-0.68				1.042		100	60
CRG	CRG3	CRG3c	114	1	116.72	2.4897	150	N2	2000	0.9	15.86	18.14		19.73			15.62	-0.68				1.042		100	60
CRG	CRG3	CRG3c	114	1	116.72	2.4897	150	N2	2500	1.8	15.86	18.14		19.73			15.62	-0.68				1.042		100	60
CRG	CRG3	CRG3c	114	1	116.72	2.4897	150	N2	3000	3.5	15.86	18.14		19.73			15.62	-0.68				1.042		100	60
CRG	CRG3	CRG3c	114	1	116.72	2.4897	150	N2	3500	7.4	15.86	18.14		19.73			15.62	-0.68				1.042		100	60
CRG	CRG3	CRG3c	114	1	116.72	2.4897	150	H2O	0	0.4	15.86	18.14		19.73			15.62	-0.68				1.042		100	60
CRG	CRG3	CRG3c	114	1	116.72	2.4897	150	H2O	500	0.2	15.86	18.14		19.73			15.62	-0.68				1.042		100	60
CRG	CRG3	CRG3c	114	1	116.72	2.4897	150	H2O	1000	0.1	15.86	18.14		19.73			15.62	-0.68				1.042		100	60
CRG	CRG3	CRG3c	114	1	116.72	2.4897	150	H2O	1500	-3	15.86	18.14		19.73			15.62	-0.68				1.042		100	60
CRG	CRG3	CRG3c	114	1	116.72	2.4897	150	H2O	2000	-6.6	15.86	18.14		19.73			15.62	-0.68				1.042		100	60
CRG	CRG3	CRG3c	114	1	116.72	2.4897	150	H2O	2500	-11.9	15.86	18.14		19.73			15.62	-0.68				1.042		100	60
CRG	CRG3	CRG3c	114	1	116.72	2.4897	150	H2O	3000	-18.5	15.86	18.14		19.73			15.62	-0.68				1.042		100	60
CRG	CRG3	CRG3c	114	1	116.72	2.4897	150	H2O	3500	-24.1	15.86	18.14		19.73			15.62	-0.68				1.042		100	60
CRG	CRG3	CRG3c	114	1	116.72	2.4897	150	H2O	4000	-24.9	15.86	18.14		19.73			15.62	-0.68				1.042		100	60
CRG	CRG3	CRG3c	114	1	116.72	2.4897	150	MeOH	0	0.1	15.86	18.14		19.73			15.62	-0.68				1.042		100	60
CRG	CRG3	CRG3c	114	1	116.72	2.4897	150	MeOH	500	-0.1	15.86	18.14		19.73			15.62	-0.68				1.042		100	60
CRG	CRG3	CRG3c	114	1	116.72	2.4897	150	MeOH	1000	-1.5	15.86	18.14		19.73			15.62	-0.68				1.042		100	60
CRG	CRG3	CRG3c	114	1	116.72	2.4897	150	MeOH	1500	-5.5	15.86	18.14		19.73			15.62	-0.68				1.042		100	60
CRG	CRG3	CRG3c	114	1	116.72	2.4897	150	MeOH	2000	-12.2	15.86	18.14		19.73			15.62	-0.68				1.042		100	60
CRG	CRG3	CRG3c	114	1	116.72	2.4897	150	MeOH	2500	-20.6	15.86	18.14		19.73			15.62	-0.68				1.042		100	60
CRG	CRG3	CRG3c	114	1	116.72	2.4897	150	MeOH	3000	-30.4	15.86	18.14		19.73			15.62	-0.68				1.042		100	60
CRG	CRG3	CRG3c	114	1	116.72	2.4897	150	MeOH	3500	-42.3	15.86	18.14		19.73			15.62	-0.68				1.042		100	60
CRG	CRG3	CRG3c	114	1	116.72	2.4897	150	MeOH	4000	-53.7	15.86	18.14		19.73			15.62	-0.68				1.042		100	60
CRG	CRG3	CRG3d	114	1	113.26	0.7096	300	N2	0	0.1	15.05	17.48		19.28			15.93	-0.6				0.573		100	60
CRG	CRG3	CRG3d	114	1	113.26	0.7096	300	N2	500	0.1	15.05	17.48		19.28			15.93	-0.6				0.573		100	60
CRG	CRG3	CRG3d	114	1	113.26	0.7096	300	N2	1000	0.3	15.05	17.48		19.28			15.93	-0.6				0.573		100	60
CRG	CRG3	CRG3d	114	1	113.26	0.7096	300	N2	1500	0.8	15.05	17.48		19.28			15.93	-0.6				0.573		100	60
CRG	CRG3	CRG3d	114	1	113.26	0.7096	300	N2	2000	1.9	15.05	17.48		19.28			15.93	-0.6				0.573		100	60
CRG	CRG3	CRG3d	114	1	113.26	0.7096	300	N2	2500	4	15.05	17.48		19.28			15.93	-0.6				0.573		100	60
CRG	CRG3	CRG3d	114	1	113.26	0.7096	300	H2O	0	0	15.05	17.48		19.28			15.93	-0.6				0.573		100	60
CRG	CRG3	CRG3d	114	1	113.26	0.7096	300	H2O	500	0	15.05	17.48		19.28			15.93	-0.6				0.573		100	60
CRG	CRG3	CRG3d	114	1	113.26	0.7096	300	H2O	1000	-0.5	15.05	17.48		19.28			15.93	-0.6				0.573		100	60
CRG	CRG3	CRG3d	114	1	113.26	0.7096	300	H2O	1500	-3.2	15.05	17.48		19.28			15.93	-0.6				0.573		100	60
CRG	CRG3	CRG3d	114	1	113.26	0.7096	300	H2O	2000	-6.4	15.05	17.48		19.28			15.93	-0.6				0.573		100	60
CRG	CRG3	CRG3d	114	1	113.26	0.7096	300	H2O	2500	-9.2	15.05	17.48		19.28			15.93	-0.6				0.573		100	60
CRG	CRG3	CRG3d	114	1	113.26	0.7096	300	H2O	3000	-9.3	15.05	17.48		19.28			15.93	-0.6				0.573		100	60
CRG	CRG3	CRG3d	114	1	113.26	0.7096	300	H2O	3500	-7.5	15.05	17.48		19.28			15.93	-0.6				0.573		100	60
CRG	CRG3	CRG3d	114	1	113.26	0.7096	300	MeOH	0	-0.1	15.05	17.48		19.28			15.93	-0.6				0.573		100	60
CRG	CRG3	CRG3d	114	1	113.26	0.7096	300	MeOH	500	-0.3	15.05	17.48		19.28			15.93	-0.6				0.573		100	60
CRG	CRG3	CRG3d	114	1	113.26	0.7096	300	MeOH	1000	-1.4	15.05	17.48		19.28			15.93	-0.6				0.573		100	60
CRG	CRG3	CRG3d	114	1	113.26	0.7096	300	MeOH	1500	-4.5	15.05	17.48		19.28			15.93	-0.6				0.573		100	60
CRG	CRG3	CRG3d	114	1	113.26	0.7096	300	MeOH	2000	-10.1	15.05	17.48		19.28			15.93	-0.6				0.573		100	60
CRG	CRG3	CRG3d	114	1	113.26	0.7096	300	MeOH	2500	-19.1	15.05	17.48		19.28			15.93	-0.6				0.573		100	60
CRG	CRG3	CRG3d	114	1	113.26	0.7096	300	MeOH	3000	-28.3	15.05	17.48		19.28			15.93	-0.6				0.573		100	60
CRG	CRG3	CRG3d	114	1	113.26	0.7096	300	MeOH	3500	-33.4	15.05	17.48		19.28			15.93	-0.6				0.573		100	60
CRG	CRG3	CRG3d	114	1	113.26	0.7096	300	MeOH	4000	-38.1	15.05	17.48		19.28			15.93	-0.6				0.573		100	60
CRG	CRG3	CRG3d	114	1	113.26	0.7096	300	IPA	0	0.2	15.05	17.48		19.28			15.93	-0.6				0.573		100	60
CRG	CRG3	CRG3d	114	1	113.26	0.7096	300	IPA	500	-0.1	15.05	17.48		19.28			15.93	-0.6				0.573		100	60
CRG	CRG3	CRG3d	114	1	113.26	0.7096	300	IPA	1000	-1.7	15.05	17.48		19.28			15.93	-0.6				0.573		100	60
CRG	CRG3	CRG3d	114	1	113.26	0.7096	300	IPA	1500	-5.6	15.05	17.48		19.28			15.93	-0.6				0.573		100	60
CRG	CRG3	CRG3d	114	1	113.26	0.7096	300	IPA	2000	-12.1	15.05	17.48		19.28			15.93	-0.6				0.573		100	60
CRG	CRG3	CRG3d	114	1	113.26	0.7096	300	IPA	2500	-21.2	15.05	17.48		19.28			15.93	-0.6				0.573		100	60
CRG	CRG3	CRG3d	114	1	113.26	0.7096	300	IPA	3000	-34.6	15.05	17.48		19.28			15.93	-0.6				0.573		100	60
CRG	CRG3	CRG3d	114	1	113.26	0.7096	300	IPA	3500	-54.5	15.05	17.48		19.28			15.93	-0.6				0.573		100	60
CRG	CRG3	CRG3d	114	1	113.26	0.7096	300	IPA	4000	-59.2	15.05	17.48		19.28			15.93	-0.6				0.573		100	60
CRG	CRG3	CRG3d	114	1	113.26	0.7096	150	N2	0	0.1	15.05	17.48		19.28			15.93	-0.6				0.573		100	60
CRG	CRG3	CRG3d	114	1	113.26	0.7096	150	N2	500	0.1	15.05	17.48		19.28			15.93	-0.6				0.573		100	60
CRG	CRG3	CRG3d	114	1	113.26	0.7096	150	N2	1000	0.2	15.05	17.48		19.28			15.93	-0.6				0.573		100	60
CRG	CRG3	CRG3d	114	1	113.26	0.7096	150	N2	1500	0.4	15.05	17.48		19.28			15.93	-0.6				0.573		100	60
CRG	CRG3	CRG3d	114	1	113.26	0.7096	150	N2	2000	0.8	15.05	17.48		19.28			15.93	-0.6				0.573		100	60
CRG	CRG3	CRG3d	114	1	113.26	0.7096	150	N2	2500	1.8	15.05	17.48		19.28			15.93	-0.6				0.573		100	60
CRG	CRG3	CRG3d	114	1	113.26	0.7096	150	N2	3000	3.9	15.05	17.48		19.28			15.93	-0.6				0.573		100	60
CRG	CRG3	CRG3d	114	1	113.26	0.7096	150	N2	3500	8.1	15.05	17.48		19.28			15.93	-0.6				0.573		100	60
CRG	CRG3	CRG3d	114	1	113.26	0.7096	150	H2O	0	0	15.05	17.48		19.28			15.93	-0.6				0.573		100	60
CRG	CRG3	CRG3d	114	1	113.26	0.7096	150	H2O	500	0	15.05	17.48		19.28			15.93	-0.6				0.573		100	60
CRG	CRG3	CRG3d	114	1	113.26	0.7096	150	H2O	1000	-0.1	15.05	17.48		19.28			15.93	-0.6				0.573		100	60
CRG	CRG3	CRG3d	114	1	113.26	0.7096	150	H2O	1500	-3.2	15.05	17.48		19.28			15.93	-0.6				0.573		100	60
CRG	CRG3	CRG3d	114	1	113.26	0.7096	150	H2O	2000	-7.2	15.05	17.48		19.28			15.93	-0.6				0.573		100	60
CRG	CRG3	CRG3d	114	1	113.26	0.7096	150	H2O	2500	-12.8	15.05	17.48		19.28			15.93	-0.6				0.573		100	60
CRG	CRG3	CRG3d	114	1	113.26	0.7096	150	H2O	3000	-18.9	15.05	17.48		19.28			15.93	-0.6				0.573		100	60
CRG	CRG3	CRG3d	114	1	113.26	0.7096	150	H2O	3500	-23.2	15.05	17.48		19.28			15.93	-0.6				0.573		100	60
CRG	CRG3	CRG3d	114	1	113.26	0.7096	150	H2O	4000	-23.8	15.05	17.48		19.28			15.93	-0.6				0.573		100	60
CRG	CRG3	CRG3e	114	1	114.32	0.7869	300	N2	0	0.1	15.29	17.59		19.28			15.93	-0.6				0.573		100	60
CRG	CRG3	CRG3e	114	1	114.32	0.7869	300	N2	500	0.1	15.29	17.59		19.28			15.93	-0.6				0.573		100	60
CRG	CRG3	CRG3e	114	1	114.32	0.7869	300	N2	1000	0.2	15.29	17.59		19.28			15.93	-0.6				0.573		100	60
CRG	CRG3	CRG3e	114	1	114.32	0.7869	300	N2	1500	0.5	15.29	17.59		19.28			15.93	-0.6				0.573		100	60
CRG	CRG3	CRG3e	114	1	114.32	0.7869	300	N2	2000	1.5	15.29	17.59		19.28			15.93	-0.6				0.573		100	60
CRG	CRG3	CRG3e	114	1	114.32	0.7869	300	H2O	0	0	15.29	17.59		19.28			15.93	-0.6				0.573		100	60
CRG	CRG3	CRG3e	114	1	114.32	0.7869	300	H2O	500	-0.1	15.29	17.59		19.28			15.93	-0.6				0.573		100	60
CRG	CRG3	CRG3e	114	1	114.32	0.7869	300	H2O	1000	-0.9	15.29	17.59		19.28			15.93	-0.6				0.573		100	60
CRG	CRG3	CRG3e	114	1	114.32	0.7869	300	H2O	1500	-3.5	15.29	17.59		19.28			15.93	-0.6				0.573		100	60
CRG	CRG3	CRG3e	114	1	114.32	0.7869	300	H2O	2000	-6.8	15.29	17.59		19.28			15.93	-0.6				0.573		100	60
CRG	CRG3	CRG3e	114	1	114.32	0.7869	300	H2O	2500	-9.4	15.29	17.59		19.28			15.93	-0.6				0.573		100	60
CRG	CRG3	CRG3e	114	1	114.32	0.7869	300	H2O	3000	-9.7	15.29	17.59		19.28			15.93	-0.6				0.573		100	60
CRG	CRG3	CRG3e	114	1	114.32	0.7869	300	H2O	3500	-6.4	15.29	17.59		19.28			15.93	-0.6				0.573		100	60
CRG	CRG3	CRG3e	114	1	114.32	0.7869	300	H2O	4000	-0.7	15.29	17.59		19.28			15.93	-0.6				0.573		100	60
CRG	CRG3	CRG3e	114	1	114.32	0.7869	300	MeOH	0	-0.1	15.29	17.59		19.28			15.93	-0.6				0.573		100	60
CRG	CRG3	CRG3e	114	1	114.32	0.7869	300	MeOH	500	-0.3	15.29	17.59		19.28			15.93	-0.6				0.573		100	60
CRG	CRG3	CRG3e	114	1	114.32	0.7869	300	MeOH	1000	-1.5	15.29	17.59		19.28			15.93	-0.6				0.573		100	60
CRG	CRG3	CRG3e	114	1	114.32	0.7869	300	MeOH	1500	-4.6	15.29	17.59		19.28			15.93	-0.6				0.573		100	60
CRG	CRG3	CRG3e	114	1	114.32	0.7869	300	MeOH	2000	-10.6	15.29	17.59		19.28			15.93	-0.6				0.573		100	60
CRG	CRG3	CRG3e	114	1	114.32	0.7869	300	MeOH	2500	-20	15.29	17.59		19.28			15.93	-0.6				0.573		100	60
CRG	CRG3	CRG3e	114	1	114.32	0.7869	300	MeOH	3000	-29.2	15.29	17.59		19.28			15.93	-0.6				0.573		100	60
CRG	CRG3	CRG3e	114	1	114.32	0.7869	300	MeOH	3500	-34.1	15.29	17.59		19.28			15.93	-0.6				0.573		100	60
CRG	CRG3	CRG3e	114	1	114.32	0.7869	300	MeOH	4000	-33.9	15.29	17.59		19.28			15.93	-0.6				0.573		100	60
CRG	CRG3	CRG3e	114	1	114.32	0.7869	300	IPA	0	0.1	15.29	17.59		19.28			15.93	-0.6				0.573		100	60
CRG	CRG3	CRG3e	114	1	114.32	0.7869	300	IPA	500	-0.1	15.29	17.59		19.28			15.93	-0.6				0.573		100	60
CRG	CRG3	CRG3e	114	1	114.32	0.7869	300	IPA	1000	-1.7	15.29	17.59		19.28			15.93	-0.6				0.573		100	60
CRG	CRG3	CRG3e	114	1	114.32	0.7869	300	IPA	1500	-5.5	15.29	17.59		19.28			15.93	-0.6				0.573		100	60
CRG	CRG3	CRG3e	114	1	114.32	0.7869	300	IPA	2000	-11.8	15.29	17.59		19.28			15.93	-0.6				0.573		100	60
CRG	CRG3	CRG3e	114	1	114.32	0.7869	300	IPA	2500	-20.9	15.29	17.59		19.28			15.93	-0.6				0.573		100	60
CRG	CRG3	CRG3e	114	1	114.32	0.7869	300	IPA	3000	-34.8	15.29	17.59		19.28			15.93	-0.6				0.573		100	60
CRG	CRG3	CRG3e	114	1	114.32	0.7869	300	IPA	3500	-55.4	15.29	17.59		19.28			15.93	-0.6				0.573		100	60
CRG	CRG3	CRG3e	114	1	114.32	0.7869	300	IPA	4000	-58	15.29	17.59		19.28			15.93	-0.6				0.573		100	60
CRG	CRG3	CRG3e	114	1	114.32	0.7869	150	N2	0	0.2	15.29	17.59		19.28			15.93	-0.6				0.573		100	60
CRG	CRG3	CRG3e	114	1	114.32	0.7869	150	N2	500	0.2	15.29	17.59		19.28			15.93	-0.6				0.573		100	60
CRG	CRG3	CRG3e	114	1	114.32	0.7869	150	N2	1000	0.1	15.29	17.59		19.28			15.93	-0.6				0.573		100	60
CRG	CRG3	CRG3e	114	1	114.32	0.7869	150	N2	1500	0.3	15.29	17.59		19.28			15.93	-0.6				0.573		100	60
CRG	CRG3	CRG3e	114	1	114.32	0.7869	150	N2	2000	0.7	15.29	17.59		19.28			15.93	-0.6				0.573		100	60
CRG	CRG3	CRG3e	114	1	114.32	0.7869	150	N2	2500	1.8	15.29	17.59		19.28			15.93	-0.6				0.573		100	60
CRG	CRG3	CRG3e	114	1	114.32	0.7869	150	N2	3000	3.8	15.29	17.59		19.28			15.93	-0.6				0.573		100	60
CRG	CRG3	CRG3e	114	1	114.32	0.7869	150	N2	3500	7.2	15.29	17.59		19.28			15.93	-0.6				0.573		100	60
CRG	CRG3	CRG3e	114	1	114.32	0.7869	150	N2	4000	10	15.29	17.59		19.28			15.93	-0.6				0.573		100	60
CRG	CRG3	CRG3e	114	1	114.32	0.7869	150	H2O	0	0	15.29	17.59		19.28			15.93	-0.6				0.573		100	60
CRG	CRG3	CRG3e	114	1	114.32	0.7869	150	H2O	500	0	15.29	17.59		19.28			15.93	-0.6				0.573		100	60
CRG	CRG3	CRG3e	114	1	114.32	0.7869	150	H2O	1000	-0.2	15.29	17.59		19.28			15.93	-0.6				0.573		100	60
CRG	CRG3	CRG3e	114	1	114.32	0.7869	150	H2O	1500	-3.1	15.29	17.59		19.28			15.93	-0.6				0.573		100	60
CRG	CRG3	CRG3e	114	1	114.32	0.7869	150	H2O	2000	-7.4	15.29	17.59		19.28			15.93	-0.6				0.573		100	60
CRG	CRG3	CRG3e	114	1	114.32	0.7869	150	H2O	2500	-13.5	15.29	17.59		19.28			15.93	-0.6				0.573		100	60
CRG	CRG3	CRG3e	114	1	114.32	0.7869	150	H2O	3000	-19.6	15.29	17.59		19.28			15.93	-0.6				0.573		100	60
CRG	CRG3	CRG3e	114	1	114.32	0.7869	150	H2O	3500	-24	15.29	17.59		19.28			15.93	-0.6				0.573		100	60
CRG	CRG3	CRG3e	114	1	114.32	0.7869	150	H2O	4000	-24.3	15.29	17.59		19.28			15.93	-0.6				0.573		100	60
CRG	CRG3	CRG3e	114	1	114.32	0.7869	150	IPA	0	-0.1	15.29	17.59		19.28			15.93	-0.6				0.573		100	60
CRG	CRG3	CRG3e	114	1	114.32	0.7869	150	IPA	500	-0.2	15.29	17.59		19.28			15.93	-0.6				0.573		100	60
CRG	CRG3	CRG3e	114	1	114.32	0.7869	150	IPA	1000	-1.7	15.29	17.59		19.28			15.93	-0.6				0.573		100	60
CRG	CRG3	CRG3e	114	1	114.32	0.7869	150	IPA	1500	-5.3	15.29	17.59		19.28			15.93	-0.6				0.573		100	60
CRG	CRG3	CRG3e	114	1	114.32	0.7869	150	IPA	2000	-12.5	15.29	17.59		19.28			15.93	-0.6				0.573		100	60
CRG	CRG3	CRG3e	114	1	114.32	0.7869	150	IPA	2500	-23.7	15.29	17.59		19.28			15.93	-0.6				0.573		100	60
CRG	CRG3	CRG3e	114	1	114.32	0.7869	150	IPA	3000	-38.5	15.29	17.59		19.28			15.93	-0.6				0.573		100	60
CRG	CRG3	CRG3e	114	1	114.32	0.7869	150	IPA	3500	-55	15.29	17.59		19.28			15.93	-0.6				0.573		100	60
CRG	CRG3	CRG3e	114	1	114.32	0.7869	150	IPA	4000	-62.7	15.29	17.59		19.28			15.93	-0.6				0.573		100	60
CRG	CRG3	CRG3f	126	1	117.7	1.7324	300	N2	0	0.1	15.69	17.87		19.58			15.84	-0.63				1.087		100	60
CRG	CRG3	CRG3f	126	1	117.7	1.7324	300	N2	500	0.1	15.69	17.87		19.58			15.84	-0.63				1.087		100	60
CRG	CRG3	CRG3f	126	1	117.7	1.7324	300	N2	1000	0.2	15.69	17.87		19.58			15.84	-0.63				1.087		100	60
CRG	CRG3	CRG3f	126	1	117.7	1.7324	300	N2	1500	0.5	15.69	17.87		19.58			15.84	-0.63				1.087		100	60
CRG	CRG3	CRG3f	126	1	117.7	1.7324	300	N2	2000	1.2	15.69	17.87		19.58			15.84	-0.63				1.087		100	60
CRG	CRG3	CRG3f	126	1	117.7	1.7324	300	N2	2500	2.8	15.69	17.87		19.58			15.84	-0.63				1.087		100	60
CRG	CRG3	CRG3f	126	1	117.7	1.7324	300	H2O	0	0.1	15.69	17.87		19.58			15.84	-0.63				1.087		100	60
CRG	CRG3	CRG3f	126	1	117.7	1.7324	300	H2O	500	-0.1	15.69	17.87		19.58			15.84	-0.63				1.087		100	60
CRG	CRG3	CRG3f	126	1	117.7	1.7324	300	H2O	1000	-0.7	15.69	17.87		19.58			15.84	-0.63				1.087		100	60
CRG	CRG3	CRG3f	126	1	117.7	1.7324	300	H2O	1500	-3.2	15.69	17.87		19.58			15.84	-0.63				1.087		100	60
CRG	CRG3	CRG3f	126	1	117.7	1.7324	300	H2O	2000	-6.2	15.69	17.87		19.58			15.84	-0.63				1.087		100	60
CRG	CRG3	CRG3f	126	1	117.7	1.7324	300	H2O	2500	-8.9	15.69	17.87		19.58			15.84	-0.63				1.087		100	60
CRG	CRG3	CRG3f	126	1	117.7	1.7324	300	H2O	3000	-9.3	15.69	17.87		19.58			15.84	-0.63				1.087		100	60
CRG	CRG3	CRG3f	126	1	117.7	1.7324	300	H2O	3500	-7.3	15.69	17.87		19.58			15.84	-0.63				1.087		100	60
CRG	CRG3	CRG3f	126	1	117.7	1.7324	300	H2O	4000	-1.4	15.69	17.87		19.58			15.84	-0.63				1.087		100	60
CRG	CRG3	CRG3f	126	1	117.7	1.7324	300	MeOH	0	-0.1	15.69	17.87		19.58			15.84	-0.63				1.087		100	60
CRG	CRG3	CRG3f	126	1	117.7	1.7324	300	MeOH	500	-0.3	15.69	17.87		19.58			15.84	-0.63				1.087		100	60
CRG	CRG3	CRG3f	126	1	117.7	1.7324	300	MeOH	1000	-1.3	15.69	17.87		19.58			15.84	-0.63				1.087		100	60
CRG	CRG3	CRG3f	126	1	117.7	1.7324	300	MeOH	1500	-4.1	15.69	17.87		19.58			15.84	-0.63				1.087		100	60
CRG	CRG3	CRG3f	126	1	117.7	1.7324	300	MeOH	2000	-9.5	15.69	17.87		19.58			15.84	-0.63				1.087		100	60
CRG	CRG3	CRG3f	126	1	117.7	1.7324	300	MeOH	2500	-18.1	15.69	17.87		19.58			15.84	-0.63				1.087		100	60
CRG	CRG3	CRG3f	126	1	117.7	1.7324	300	MeOH	3000	-27.1	15.69	17.87		19.58			15.84	-0.63				1.087		100	60
CRG	CRG3	CRG3f	126	1	117.7	1.7324	300	MeOH	3500	-32.9	15.69	17.87		19.58			15.84	-0.63				1.087		100	60
CRG	CRG3	CRG3f	126	1	117.7	1.7324	300	MeOH	4000	-33.4	15.69	17.87		19.58			15.84	-0.63				1.087		100	60
CRG	CRG3	CRG3f	126	1	117.7	1.7324	300	IPA	0	0.3	15.69	17.87		19.58			15.84	-0.63				1.087		100	60
CRG	CRG3	CRG3f	126	1	117.7	1.7324	300	IPA	500	-0.1	15.69	17.87		19.58			15.84	-0.63				1.087		100	60
CRG	CRG3	CRG3f	126	1	117.7	1.7324	300	IPA	1000	-1.5	15.69	17.87		19.58			15.84	-0.63				1.087		100	60
CRG	CRG3	CRG3f	126	1	117.7	1.7324	300	IPA	1500	-4.9	15.69	17.87		19.58			15.84	-0.63				1.087		100	60
CRG	CRG3	CRG3f	126	1	117.7	1.7324	300	IPA	2000	-10.6	15.69	17.87		19.58			15.84	-0.63				1.087		100	60
CRG	CRG3	CRG3f	126	1	117.7	1.7324	300	IPA	2500	-18.8	15.69	17.87		19.58			15.84	-0.63				1.087		100	60
CRG	CRG3	CRG3f	126	1	117.7	1.7324	300	IPA	3000	-30.8	15.69	17.87		19.58			15.84	-0.63				1.087		100	60
CRG	CRG3	CRG3f	126	1	117.7	1.7324	300	IPA	3500	-49.6	15.69	17.87		19.58			15.84	-0.63				1.087		100	60
CRG	CRG3	CRG3f	126	1	117.7	1.7324	300	IPA	4000	-59.1	15.69	17.87		19.58			15.84	-0.63				1.087		100	60
CRG	CRG3	CRG3f	126	1	117.7	1.7324	150	N2	0	0.1	15.69	17.87		19.58			15.84	-0.63				1.087		100	60
CRG	CRG3	CRG3f	126	1	117.7	1.7324	150	N2	500	0.2	15.69	17.87		19.58			15.84	-0.63				1.087		100	60
CRG	CRG3	CRG3f	126	1	117.7	1.7324	150	N2	1000	0.6	15.69	17.87		19.58			15.84	-0.63				1.087		100	60
CRG	CRG3	CRG3f	126	1	117.7	1.7324	150	N2	1500	0.1	15.69	17.87		19.58			15.84	-0.63				1.087		100	60
CRG	CRG3	CRG3f	126	1	117.7	1.7324	150	N2	2000	0.7	15.69	17.87		19.58			15.84	-0.63				1.087		100	60
CRG	CRG3	CRG3f	126	1	117.7	1.7324	150	N2	2500	1.5	15.69	17.87		19.58			15.84	-0.63				1.087		100	60
CRG	CRG3	CRG3f	126	1	117.7	1.7324	150	N2	3000	3.2	15.69	17.87		19.58			15.84	-0.63				1.087		100	60
CRG	CRG3	CRG3f	126	1	117.7	1.7324	150	N2	3500	6	15.69	17.87		19.58			15.84	-0.63				1.087		100	60
CRG	CRG3	CRG3f	126	1	117.7	1.7324	150	N2	4000	9.8	15.69	17.87		19.58			15.84	-0.63				1.087		100	60
CRG	CRG3	CRG3f	126	1	117.7	1.7324	150	H2O	0	0.1	15.69	17.87		19.58			15.84	-0.63				1.087		100	60
CRG	CRG3	CRG3f	126	1	117.7	1.7324	150	H2O	500	0.3	15.69	17.87		19.58			15.84	-0.63				1.087		100	60
CRG	CRG3	CRG3f	126	1	117.7	1.7324	150	H2O	1000	-0.1	15.69	17.87		19.58			15.84	-0.63				1.087		100	60
CRG	CRG3	CRG3f	126	1	117.7	1.7324	150	H2O	1500	-2.7	15.69	17.87		19.58			15.84	-0.63				1.087		100	60
CRG	CRG3	CRG3f	126	1	117.7	1.7324	150	H2O	2000	-6.5	15.69	17.87		19.58			15.84	-0.63				1.087		100	60
CRG	CRG3	CRG3f	126	1	117.7	1.7324	150	H2O	2500	-11.9	15.69	17.87		19.58			15.84	-0.63				1.087		100	60
CRG	CRG3	CRG3f	126	1	117.7	1.7324	150	H2O	3000	-18.3	15.69	17.87		19.58			15.84	-0.63				1.087		100	60
CRG	CRG3	CRG3f	126	1	117.7	1.7324	150	H2O	3500	-22.8	15.69	17.87		19.58			15.84	-0.63				1.087		100	60
CRG	CRG3	CRG3f	126	1	117.7	1.7324	150	H2O	4000	-24.1	15.69	17.87		19.58			15.84	-0.63				1.087		100	60
CRG	CRG3	CRG3f	126	1	117.7	1.7324	150	MeOH	0	0	15.69	17.87		19.58			15.84	-0.63				1.087		100	60
CRG	CRG3	CRG3f	126	1	117.7	1.7324	150	MeOH	500	-0.2	15.69	17.87		19.58			15.84	-0.63				1.087		100	60
CRG	CRG3	CRG3f	126	1	117.7	1.7324	150	MeOH	1000	-1.5	15.69	17.87		19.58			15.84	-0.63				1.087		100	60
CRG	CRG3	CRG3f	126	1	117.7	1.7324	150	MeOH	1500	-5.2	15.69	17.87		19.58			15.84	-0.63				1.087		100	60
CRG	CRG3	CRG3f	126	1	117.7	1.7324	150	MeOH	2000	-11.5	15.69	17.87		19.58			15.84	-0.63				1.087		100	60
CRG	CRG3	CRG3f	126	1	117.7	1.7324	150	MeOH	2500	-19.5	15.69	17.87		19.58			15.84	-0.63				1.087		100	60
CRG	CRG3	CRG3f	126	1	117.7	1.7324	150	MeOH	3000	-29.2	15.69	17.87		19.58			15.84	-0.63				1.087		100	60
CRG	CRG3	CRG3f	126	1	117.7	1.7324	150	MeOH	3500	-41.9	15.69	17.87		19.58			15.84	-0.63				1.087		100	60
CRG	CRG3	CRG3f	126	1	117.7	1.7324	150	MeOH	4000	-53.7	15.69	17.87		19.58			15.84	-0.63				1.087		100	60
CRG	CRG3	CRG3f	126	1	117.7	1.7324	150	IPA	0	0	15.69	17.87		19.58			15.84	-0.63				1.087		100	60
CRG	CRG3	CRG3f	126	1	117.7	1.7324	150	IPA	500	0.1	15.69	17.87		19.58			15.84	-0.63				1.087		100	60
CRG	CRG3	CRG3f	126	1	117.7	1.7324	150	IPA	1000	-1.6	15.69	17.87		19.58			15.84	-0.63				1.087		100	60
CRG	CRG3	CRG3f	126	1	117.7	1.7324	150	IPA	1500	-5	15.69	17.87		19.58			15.84	-0.63				1.087		100	60
CRG	CRG3	CRG3f	126	1	117.7	1.7324	150	IPA	2000	-12.1	15.69	17.87		19.58			15.84	-0.63				1.087		100	60
CRG	CRG3	CRG3f	126	1	117.7	1.7324	150	IPA	2500	-22.5	15.69	17.87		19.58			15.84	-0.63				1.087		100	60
CRG	CRG3	CRG3f	126	1	117.7	1.7324	150	IPA	3000	-36.2	15.69	17.87		19.58			15.84	-0.63				1.087		100	60
CRG	CRG3	CRG3f	126	1	117.7	1.7324	150	IPA	3500	-52	15.69	17.87		19.58			15.84	-0.63				1.087		100	60
CRG	CRG3	CRG3f	126	1	117.7	1.7324	150	IPA	4000	-63	15.69	17.87		19.58			15.84	-0.63				1.087		100	60
CRG	CRG3	CRG3g	100	1	111.81	3.2201	300	N2	0	0.1	15.68	17.97		19.42			15.63	-0.68				0.493		100
CRG	CRG3	CRG3g	100	1	111.81	3.2201	300	N2	500	0.2	15.68	17.97		19.42			15.63	-0.68				0.493		100
CRG	CRG3	CRG3g	100	1	111.81	3.2201	300	N2	1000	0.2	15.68	17.97		19.42			15.63	-0.68				0.493		100
CRG	CRG3	CRG3g	100	1	111.81	3.2201	300	N2	1500	0.7	15.68	17.97		19.42			15.63	-0.68				0.493		100
CRG	CRG3	CRG3g	100	1	111.81	3.2201	300	N2	2000	1.6	15.68	17.97		19.42			15.63	-0.68				0.493		100
CRG	CRG3	CRG3g	100	1	111.81	3.2201	300	N2	2500	3.5	15.68	17.97		19.42			15.63	-0.68				0.493		100
CRG	CRG3	CRG3g	100	1	111.81	3.2201	300	N2	3000	6	15.68	17.97		19.42			15.63	-0.68				0.493		100
CRG	CRG3	CRG3g	100	1	111.81	3.2201	300	N2	3500	11	15.68	17.97		19.42			15.63	-0.68				0.493		100
CRG	CRG3	CRG3g	100	1	111.81	3.2201	300	H2O	0	0	15.68	17.97		19.42			15.63	-0.68				0.493		100
CRG	CRG3	CRG3g	100	1	111.81	3.2201	300	H2O	500	-0.1	15.68	17.97		19.42			15.63	-0.68				0.493		100
CRG	CRG3	CRG3g	100	1	111.81	3.2201	300	H2O	1000	-0.3	15.68	17.97		19.42			15.63	-0.68				0.493		100
CRG	CRG3	CRG3g	100	1	111.81	3.2201	300	H2O	1500	-4.2	15.68	17.97		19.42			15.63	-0.68				0.493		100
CRG	CRG3	CRG3g	100	1	111.81	3.2201	300	H2O	2000	-8.9	15.68	17.97		19.42			15.63	-0.68				0.493		100
CRG	CRG3	CRG3g	100	1	111.81	3.2201	300	H2O	2500	-13.4	15.68	17.97		19.42			15.63	-0.68				0.493		100
CRG	CRG3	CRG3g	100	1	111.81	3.2201	300	H2O	3000	-15.4	15.68	17.97		19.42			15.63	-0.68				0.493		100
CRG	CRG3	CRG3g	100	1	111.81	3.2201	300	H2O	3500	-13.6	15.68	17.97		19.42			15.63	-0.68				0.493		100
CRG	CRG3	CRG3g	100	1	111.81	3.2201	300	H2O	4000	-7.8	15.68	17.97		19.42			15.63	-0.68				0.493		100
CRG	CRG3	CRG3g	100	1	111.81	3.2201	300	MeOH	0	-0.1	15.68	17.97		19.42			15.63	-0.68				0.493		100
CRG	CRG3	CRG3g	100	1	111.81	3.2201	300	MeOH	500	-0.3	15.68	17.97		19.42			15.63	-0.68				0.493		100
CRG	CRG3	CRG3g	100	1	111.81	3.2201	300	MeOH	1000	-1.8	15.68	17.97		19.42			15.63	-0.68				0.493		100
CRG	CRG3	CRG3g	100	1	111.81	3.2201	300	MeOH	1500	-5.3	15.68	17.97		19.42			15.63	-0.68				0.493		100
CRG	CRG3	CRG3g	100	1	111.81	3.2201	300	MeOH	2000	-11.8	15.68	17.97		19.42			15.63	-0.68				0.493		100
CRG	CRG3	CRG3g	100	1	111.81	3.2201	300	MeOH	2500	-22.6	15.68	17.97		19.42			15.63	-0.68				0.493		100
CRG	CRG3	CRG3g	100	1	111.81	3.2201	300	MeOH	3000	-34.5	15.68	17.97		19.42			15.63	-0.68				0.493		100
CRG	CRG3	CRG3g	100	1	111.81	3.2201	300	MeOH	3500	-41.1	15.68	17.97		19.42			15.63	-0.68				0.493		100
CRG	CRG3	CRG3g	100	1	111.81	3.2201	300	MeOH	4000	-43.4	15.68	17.97		19.42			15.63	-0.68				0.493		100
CRG	CRG3	CRG3g	100	1	111.81	3.2201	300	IPA	0	0.1	15.68	17.97		19.42			15.63	-0.68				0.493		100
CRG	CRG3	CRG3g	100	1	111.81	3.2201	300	IPA	500	-0.1	15.68	17.97		19.42			15.63	-0.68				0.493		100
CRG	CRG3	CRG3g	100	1	111.81	3.2201	300	IPA	1000	-1.9	15.68	17.97		19.42			15.63	-0.68				0.493		100
CRG	CRG3	CRG3g	100	1	111.81	3.2201	300	IPA	1500	-6.4	15.68	17.97		19.42			15.63	-0.68				0.493		100
CRG	CRG3	CRG3g	100	1	111.81	3.2201	300	IPA	2000	-13.8	15.68	17.97		19.42			15.63	-0.68				0.493		100
CRG	CRG3	CRG3g	100	1	111.81	3.2201	300	IPA	2500	-24.4	15.68	17.97		19.42			15.63	-0.68				0.493		100
CRG	CRG3	CRG3g	100	1	111.81	3.2201	300	IPA	3000	-39	15.68	17.97		19.42			15.63	-0.68				0.493		100
CRG	CRG3	CRG3g	100	1	111.81	3.2201	150	N2	0	0.1	15.68	17.97		19.42			15.63	-0.68				0.493		100
CRG	CRG3	CRG3g	100	1	111.81	3.2201	150	N2	500	0.1	15.68	17.97		19.42			15.63	-0.68				0.493		100
CRG	CRG3	CRG3g	100	1	111.81	3.2201	150	N2	1000	0	15.68	17.97		19.42			15.63	-0.68				0.493		100
CRG	CRG3	CRG3g	100	1	111.81	3.2201	150	N2	1500	0.1	15.68	17.97		19.42			15.63	-0.68				0.493		100
CRG	CRG3	CRG3g	100	1	111.81	3.2201	150	N2	2000	0.5	15.68	17.97		19.42			15.63	-0.68				0.493		100
CRG	CRG3	CRG3g	100	1	111.81	3.2201	150	N2	2500	1.4	15.68	17.97		19.42			15.63	-0.68				0.493		100
CRG	CRG3	CRG3g	100	1	111.81	3.2201	150	N2	3000	3.4	15.68	17.97		19.42			15.63	-0.68				0.493		100
CRG	CRG3	CRG3g	100	1	111.81	3.2201	150	N2	3500	7.1	15.68	17.97		19.42			15.63	-0.68				0.493		100
CRG	CRG3	CRG3g	100	1	111.81	3.2201	150	N2	4000	10	15.68	17.97		19.42			15.63	-0.68				0.493		100
CRG	CRG3	CRG3g	100	1	111.81	3.2201	150	H2O	0	0.3	15.68	17.97		19.42			15.63	-0.68				0.493		100
CRG	CRG3	CRG3g	100	1	111.81	3.2201	150	H2O	500	0.1	15.68	17.97		19.42			15.63	-0.68				0.493		100
CRG	CRG3	CRG3g	100	1	111.81	3.2201	150	H2O	1000	0	15.68	17.97		19.42			15.63	-0.68				0.493		100
CRG	CRG3	CRG3g	100	1	111.81	3.2201	150	H2O	1500	-3.9	15.68	17.97		19.42			15.63	-0.68				0.493		100
CRG	CRG3	CRG3g	100	1	111.81	3.2201	150	H2O	2000	-8.8	15.68	17.97		19.42			15.63	-0.68				0.493		100
CRG	CRG3	CRG3g	100	1	111.81	3.2201	150	H2O	2500	-16.1	15.68	17.97		19.42			15.63	-0.68				0.493		100
CRG	CRG3	CRG3g	100	1	111.81	3.2201	150	H2O	3000	-24.1	15.68	17.97		19.42			15.63	-0.68				0.493		100
CRG	CRG3	CRG3g	100	1	111.81	3.2201	150	H2O	3500	-30.7	15.68	17.97		19.42			15.63	-0.68				0.493		100
CRG	CRG3	CRG3g	100	1	111.81	3.2201	150	H2O	4000	-32.3	15.68	17.97		19.42			15.63	-0.68				0.493		100
CRG	CRG3	CRG3g	100	1	111.81	3.2201	150	MeOH	0	0.1	15.68	17.97		19.42			15.63	-0.68				0.493		100
CRG	CRG3	CRG3g	100	1	111.81	3.2201	150	MeOH	500	-0.2	15.68	17.97		19.42			15.63	-0.68				0.493		100
CRG	CRG3	CRG3g	100	1	111.81	3.2201	150	MeOH	1000	-2	15.68	17.97		19.42			15.63	-0.68				0.493		100
CRG	CRG3	CRG3g	100	1	111.81	3.2201	150	MeOH	1500	-6.6	15.68	17.97		19.42			15.63	-0.68				0.493		100
CRG	CRG3	CRG3g	100	1	111.81	3.2201	150	MeOH	2000	-14.7	15.68	17.97		19.42			15.63	-0.68				0.493		100
CRG	CRG3	CRG3g	100	1	111.81	3.2201	150	MeOH	2500	-25	15.68	17.97		19.42			15.63	-0.68				0.493		100
CRG	CRG3	CRG3g	100	1	111.81	3.2201	150	MeOH	3000	-37.5	15.68	17.97		19.42			15.63	-0.68				0.493		100
CRG	CRG3	CRG3g	100	1	111.81	3.2201	150	MeOH	3500	-53.1	15.68	17.97		19.42			15.63	-0.68				0.493		100
CRG	CRG3	CRG3g	100	1	111.81	3.2201	150	IPA	0	-0.2	15.68	17.97		19.42			15.63	-0.68				0.493		100
CRG	CRG3	CRG3g	100	1	111.81	3.2201	150	IPA	500	-0.1	15.68	17.97		19.42			15.63	-0.68				0.493		100
CRG	CRG3	CRG3g	100	1	111.81	3.2201	150	IPA	1000	-1.5	15.68	17.97		19.42			15.63	-0.68				0.493		100
CRG	CRG3	CRG3g	100	1	111.81	3.2201	150	IPA	1500	-5	15.68	17.97		19.42			15.63	-0.68				0.493		100
CRG	CRG3	CRG3g	100	1	111.81	3.2201	150	IPA	2000	-12.1	15.68	17.97		19.42			15.63	-0.68				0.493		100
CRG	CRG3	CRG3g	100	1	111.81	3.2201	150	IPA	2500	-24.6	15.68	17.97		19.42			15.63	-0.68				0.493		100
CRG	CRG3	CRG3g	100	1	111.81	3.2201	150	IPA	3000	-40.9	15.68	17.97		19.42			15.63	-0.68				0.493		100
CRG	CRG3	CRG3g	100	1	111.81	3.2201	150	IPA	3500	-60.3	15.68	17.97		19.42			15.63	-0.68				0.493		100
CRG	CRG3	CRG3h	162	1	127.18	4.8688	300	N2	0	0.2	15.34	17.44		18.88								1.996		77	52
CRG	CRG3	CRG3h	162	1	127.18	4.8688	300	N2	500	0.2	15.34	17.44		18.88								1.996		77	52
CRG	CRG3	CRG3h	162	1	127.18	4.8688	300	N2	1000	0.3	15.34	17.44		18.88								1.996		77	52
CRG	CRG3	CRG3h	162	1	127.18	4.8688	300	N2	1500	0.6	15.34	17.44		18.88								1.996		77	52
CRG	CRG3	CRG3h	162	1	127.18	4.8688	300	N2	2000	0.9	15.34	17.44		18.88								1.996		77	52
CRG	CRG3	CRG3h	162	1	127.18	4.8688	300	N2	2500	1.9	15.34	17.44		18.88								1.996		77	52
CRG	CRG3	CRG3h	162	1	127.18	4.8688	300	N2	3000	4.3	15.34	17.44		18.88								1.996		77	52
CRG	CRG3	CRG3h	162	1	127.18	4.8688	300	N2	3500	8.3	15.34	17.44		18.88								1.996		77	52
CRG	CRG3	CRG3h	162	1	127.18	4.8688	300	N2	4000	14.1	15.34	17.44		18.88								1.996		77	52
CRG	CRG3	CRG3h	162	1	127.18	4.8688	300	H2O	0	0	15.34	17.44		18.88								1.996		77	52
CRG	CRG3	CRG3h	162	1	127.18	4.8688	300	H2O	500	0	15.34	17.44		18.88								1.996		77	52
CRG	CRG3	CRG3h	162	1	127.18	4.8688	300	H2O	1000	-0.5	15.34	17.44		18.88								1.996		77	52
CRG	CRG3	CRG3h	162	1	127.18	4.8688	300	H2O	1500	-1.8	15.34	17.44		18.88								1.996		77	52
CRG	CRG3	CRG3h	162	1	127.18	4.8688	300	H2O	2000	-3	15.34	17.44		18.88								1.996		77	52
CRG	CRG3	CRG3h	162	1	127.18	4.8688	300	H2O	2500	-3.6	15.34	17.44		18.88								1.996		77	52
CRG	CRG3	CRG3h	162	1	127.18	4.8688	300	H2O	3000	-2.1	15.34	17.44		18.88								1.996		77	52
CRG	CRG3	CRG3h	162	1	127.18	4.8688	300	H2O	3500	1	15.34	17.44		18.88								1.996		77	52
CRG	CRG3	CRG3h	162	1	127.18	4.8688	300	H2O	4000	6.9	15.34	17.44		18.88								1.996		77	52
CRG	CRG3	CRG3h	162	1	127.18	4.8688	300	MeOH	0	0	15.34	17.44		18.88								1.996		77	52
CRG	CRG3	CRG3h	162	1	127.18	4.8688	300	MeOH	500	-0.2	15.34	17.44		18.88								1.996		77	52
CRG	CRG3	CRG3h	162	1	127.18	4.8688	300	MeOH	1000	-1.2	15.34	17.44		18.88								1.996		77	52
CRG	CRG3	CRG3h	162	1	127.18	4.8688	300	MeOH	1500	-4	15.34	17.44		18.88								1.996		77	52
CRG	CRG3	CRG3h	162	1	127.18	4.8688	300	MeOH	2000	-8.8	15.34	17.44		18.88								1.996		77	52
CRG	CRG3	CRG3h	162	1	127.18	4.8688	300	MeOH	2500	-15.3	15.34	17.44		18.88								1.996		77	52
CRG	CRG3	CRG3h	162	1	127.18	4.8688	300	MeOH	3000	-21.5	15.34	17.44		18.88								1.996		77	52
CRG	CRG3	CRG3h	162	1	127.18	4.8688	300	MeOH	3500	-24.3	15.34	17.44		18.88								1.996		77	52
CRG	CRG3	CRG3h	162	1	127.18	4.8688	300	MeOH	4000	-27.4	15.34	17.44		18.88								1.996		77	52
CRG	CRG3	CRG3h	162	1	127.18	4.8688	300	IPA	0	0.1	15.34	17.44		18.88								1.996		77	52
CRG	CRG3	CRG3h	162	1	127.18	4.8688	300	IPA	500	-0.1	15.34	17.44		18.88								1.996		77	52
CRG	CRG3	CRG3h	162	1	127.18	4.8688	300	IPA	1000	-1.4	15.34	17.44		18.88								1.996		77	52
CRG	CRG3	CRG3h	162	1	127.18	4.8688	300	IPA	1500	-4.8	15.34	17.44		18.88								1.996		77	52
CRG	CRG3	CRG3h	162	1	127.18	4.8688	300	IPA	2000	-10.6	15.34	17.44		18.88								1.996		77	52
CRG	CRG3	CRG3h	162	1	127.18	4.8688	300	IPA	2500	-19.2	15.34	17.44		18.88								1.996		77	52
CRG	CRG3	CRG3h	162	1	127.18	4.8688	150	N2	0	0.1	15.34	17.44		18.88								1.996		77	52
CRG	CRG3	CRG3h	162	1	127.18	4.8688	150	N2	500	0.1	15.34	17.44		18.88								1.996		77	52
CRG	CRG3	CRG3h	162	1	127.18	4.8688	150	N2	1000	0.2	15.34	17.44		18.88								1.996		77	52
CRG	CRG3	CRG3h	162	1	127.18	4.8688	150	N2	1500	0.5	15.34	17.44		18.88								1.996		77	52
CRG	CRG3	CRG3h	162	1	127.18	4.8688	150	N2	2000	0.9	15.34	17.44		18.88								1.996		77	52
CRG	CRG3	CRG3h	162	1	127.18	4.8688	150	N2	2500	2	15.34	17.44		18.88								1.996		77	52
CRG	CRG3	CRG3h	162	1	127.18	4.8688	150	N2	3000	4.1	15.34	17.44		18.88								1.996		77	52
CRG	CRG3	CRG3h	162	1	127.18	4.8688	150	N2	3500	7.8	15.34	17.44		18.88								1.996		77	52
CRG	CRG3	CRG3h	162	1	127.18	4.8688	150	H2O	0	0.1	15.34	17.44		18.88								1.996		77	52
CRG	CRG3	CRG3h	162	1	127.18	4.8688	150	H2O	500	0.1	15.34	17.44		18.88								1.996		77	52
CRG	CRG3	CRG3h	162	1	127.18	4.8688	150	H2O	1000	-0.1	15.34	17.44		18.88								1.996		77	52
CRG	CRG3	CRG3h	162	1	127.18	4.8688	150	H2O	1500	-2.2	15.34	17.44		18.88								1.996		77	52
CRG	CRG3	CRG3h	162	1	127.18	4.8688	150	H2O	2000	-5.4	15.34	17.44		18.88								1.996		77	52
CRG	CRG3	CRG3h	162	1	127.18	4.8688	150	H2O	2500	-9.5	15.34	17.44		18.88								1.996		77	52
CRG	CRG3	CRG3h	162	1	127.18	4.8688	150	H2O	3000	-13	15.34	17.44		18.88								1.996		77	52
CRG	CRG3	CRG3h	162	1	127.18	4.8688	150	H2O	3500	-14.8	15.34	17.44		18.88								1.996		77	52
CRG	CRG3	CRG3h	162	1	127.18	4.8688	150	H2O	4000	-13.1	15.34	17.44		18.88								1.996		77	52
CRG	CRG3	CRG3i	112	1	111.51	3.0693	300	N2	0	0.2	18.74	21.29		23.34								0.472		100
CRG	CRG3	CRG3i	112	1	111.51	3.0693	300	N2	500	0.2	18.74	21.29		23.34								0.472		100
CRG	CRG3	CRG3i	112	1	111.51	3.0693	300	N2	1000	0.2	18.74	21.29		23.34								0.472		100
CRG	CRG3	CRG3i	112	1	111.51	3.0693	300	N2	1500	0.3	18.74	21.29		23.34								0.472		100
CRG	CRG3	CRG3i	112	1	111.51	3.0693	300	N2	2000	0.7	18.74	21.29		23.34								0.472		100
CRG	CRG3	CRG3i	112	1	111.51	3.0693	300	N2	2500	1.3	18.74	21.29		23.34								0.472		100
CRG	CRG3	CRG3i	112	1	111.51	3.0693	300	N2	3000	2.8	18.74	21.29		23.34								0.472		100
CRG	CRG3	CRG3i	112	1	111.51	3.0693	300	N2	3500	5.6	18.74	21.29		23.34								0.472		100
CRG	CRG3	CRG3i	112	1	111.51	3.0693	300	H2O	0	0.1	18.74	21.29		23.34								0.472		100
CRG	CRG3	CRG3i	112	1	111.51	3.0693	300	H2O	500	0.1	18.74	21.29		23.34								0.472		100
CRG	CRG3	CRG3i	112	1	111.51	3.0693	300	H2O	1000	-0.2	18.74	21.29		23.34								0.472		100
CRG	CRG3	CRG3i	112	1	111.51	3.0693	300	H2O	1500	-4	18.74	21.29		23.34								0.472		100
CRG	CRG3	CRG3i	112	1	111.51	3.0693	300	H2O	2000	-8	18.74	21.29		23.34								0.472		100
CRG	CRG3	CRG3i	112	1	111.51	3.0693	300	H2O	2500	-12.2	18.74	21.29		23.34								0.472		100
CRG	CRG3	CRG3i	112	1	111.51	3.0693	300	H2O	3000	-14.6	18.74	21.29		23.34								0.472		100
CRG	CRG3	CRG3i	112	1	111.51	3.0693	300	H2O	3500	-14.5	18.74	21.29		23.34								0.472		100
CRG	CRG3	CRG3i	112	1	111.51	3.0693	300	H2O	4000	-13	18.74	21.29		23.34								0.472		100
CRG	CRG3	CRG3i	112	1	111.51	3.0693	300	MeOH	0	0	18.74	21.29		23.34								0.472		100
CRG	CRG3	CRG3i	112	1	111.51	3.0693	300	MeOH	500	-0.3	18.74	21.29		23.34								0.472		100
CRG	CRG3	CRG3i	112	1	111.51	3.0693	300	MeOH	1000	-1.6	18.74	21.29		23.34								0.472		100
CRG	CRG3	CRG3i	112	1	111.51	3.0693	300	MeOH	1500	-6.8	18.74	21.29		23.34								0.472		100
CRG	CRG3	CRG3i	112	1	111.51	3.0693	300	MeOH	2000	-15.2	18.74	21.29		23.34								0.472		100
CRG	CRG3	CRG3i	112	1	111.51	3.0693	300	IPA	0	0.2	18.74	21.29		23.34								0.472		100
CRG	CRG3	CRG3i	112	1	111.51	3.0693	300	IPA	500	-0.1	18.74	21.29		23.34								0.472		100
CRG	CRG3	CRG3i	112	1	111.51	3.0693	300	IPA	1000	-1.7	18.74	21.29		23.34								0.472		100
CRG	CRG3	CRG3i	112	1	111.51	3.0693	300	IPA	1500	-6.6	18.74	21.29		23.34								0.472		100
CRG	CRG3	CRG3i	112	1	111.51	3.0693	300	IPA	2000	-15.5	18.74	21.29		23.34								0.472		100
CRG	CRG3	CRG3i	112	1	111.51	3.0693	300	IPA	2500	-29.9	18.74	21.29		23.34								0.472		100
CRG	CRG3	CRG3i	112	1	111.51	3.0693	150	N2	0	0	18.74	21.29		23.34								0.472		100
CRG	CRG3	CRG3i	112	1	111.51	3.0693	150	N2	500	0	18.74	21.29		23.34								0.472		100
CRG	CRG3	CRG3i	112	1	111.51	3.0693	150	N2	1000	0.3	18.74	21.29		23.34								0.472		100
CRG	CRG3	CRG3i	112	1	111.51	3.0693	150	N2	1500	0.3	18.74	21.29		23.34								0.472		100
CRG	CRG3	CRG3i	112	1	111.51	3.0693	150	N2	2000	0.6	18.74	21.29		23.34								0.472		100
CRG	CRG3	CRG3i	112	1	111.51	3.0693	150	N2	2500	1.5	18.74	21.29		23.34								0.472		100
CRG	CRG3	CRG3i	112	1	111.51	3.0693	150	N2	3000	2.7	18.74	21.29		23.34								0.472		100
CRG	CRG3	CRG3i	112	1	111.51	3.0693	150	N2	3500	6.4	18.74	21.29		23.34								0.472		100
CRG	CRG3	CRG3i	112	1	111.51	3.0693	150	N2	4000	9.1	18.74	21.29		23.34								0.472		100
CRG	CRG3	CRG3i	112	1	111.51	3.0693	150	H2O	0	0.1	18.74	21.29		23.34								0.472		100
CRG	CRG3	CRG3i	112	1	111.51	3.0693	150	H2O	500	0	18.74	21.29		23.34								0.472		100
CRG	CRG3	CRG3i	112	1	111.51	3.0693	150	H2O	1000	-0.6	18.74	21.29		23.34								0.472		100
CRG	CRG3	CRG3i	112	1	111.51	3.0693	150	H2O	1500	-4.2	18.74	21.29		23.34								0.472		100
CRG	CRG3	CRG3i	112	1	111.51	3.0693	150	H2O	2000	-9.5	18.74	21.29		23.34								0.472		100
CRG	CRG3	CRG3i	112	1	111.51	3.0693	150	H2O	2500	-16.4	18.74	21.29		23.34								0.472		100
CRG	CRG3	CRG3i	112	1	111.51	3.0693	150	H2O	3000	-23.8	18.74	21.29		23.34								0.472		100
CRG	CRG3	CRG3i	112	1	111.51	3.0693	150	H2O	3500	-29.6	18.74	21.29		23.34								0.472		100
CRG	CRG3	CRG3i	112	1	111.51	3.0693	150	H2O	4000	-32.7	18.74	21.29		23.34								0.472		100
CRG	CRG3	CRG3i	112	1	111.51	3.0693	150	MeOH	0	0.3	18.74	21.29		23.34								0.472		100
CRG	CRG3	CRG3i	112	1	111.51	3.0693	150	MeOH	500	-0.1	18.74	21.29		23.34								0.472		100
CRG	CRG3	CRG3i	112	1	111.51	3.0693	150	MeOH	1000	-1.3	18.74	21.29		23.34								0.472		100
CRG	CRG3	CRG3i	112	1	111.51	3.0693	150	MeOH	1500	-6.5	18.74	21.29		23.34								0.472		100
CRG	CRG3	CRG3i	112	1	111.51	3.0693	150	IPA	0	0	18.74	21.29		23.34								0.472		100
CRG	CRG3	CRG3i	112	1	111.51	3.0693	150	IPA	500	-0.2	18.74	21.29		23.34								0.472		100
CRG	CRG3	CRG3i	112	1	111.51	3.0693	150	IPA	1000	-1.7	18.74	21.29		23.34								0.472		100
CRG	CRG3	CRG3i	112	1	111.51	3.0693	150	IPA	1500	-5.1	18.74	21.29		23.34								0.472		100
CRG	CRG3	CRG3i	112	1	111.51	3.0693	150	IPA	2000	-12.8	18.74	21.29		23.34								0.472		100
CRG	CRG3	CRG3i	112	1	111.51	3.0693	150	IPA	2500	-24.7	18.74	21.29		23.34								0.472		100
CRG	CRG3	CRG3i	112	1	111.51	3.0693	150	IPA	3000	-43	18.74	21.29		23.34								0.472		100
CRG	CRG4	CRG4a	130	1	117.9	3.2042	300	N2	0	0.2	16.18	18.4		19.94			14.67	-0.91				0.0275		100	60
CRG	CRG4	CRG4a	130	1	117.9	3.2042	300	N2	500	0.2	16.18	18.4		19.94			14.67	-0.91				0.0275		100	60
CRG	CRG4	CRG4a	130	1	117.9	3.2042	300	N2	1000	0.3	16.18	18.4		19.94			14.67	-0.91				0.0275		100	60
CRG	CRG4	CRG4a	130	1	117.9	3.2042	300	N2	1500	0.7	16.18	18.4		19.94			14.67	-0.91				0.0275		100	60
CRG	CRG4	CRG4a	130	1	117.9	3.2042	300	N2	2000	1.7	16.18	18.4		19.94			14.67	-0.91				0.0275		100	60
CRG	CRG4	CRG4a	130	1	117.9	3.2042	300	N2	2500	3.4	16.18	18.4		19.94			14.67	-0.91				0.0275		100	60
CRG	CRG4	CRG4a	130	1	117.9	3.2042	300	N2	3000	1.3	16.18	18.4		19.94			14.67	-0.91				0.0275		100	60
CRG	CRG4	CRG4a	130	1	117.9	3.2042	300	N2	3500	4.5	16.18	18.4		19.94			14.67	-0.91				0.0275		100	60
CRG	CRG4	CRG4a	130	1	117.9	3.2042	300	N2	4000	12.1	16.18	18.4		19.94			14.67	-0.91				0.0275		100	60
CRG	CRG4	CRG4a	130	1	117.9	3.2042	300	H2O	0	0	16.18	18.4		19.94			14.67	-0.91				0.0275		100	60
CRG	CRG4	CRG4a	130	1	117.9	3.2042	300	H2O	500	0	16.18	18.4		19.94			14.67	-0.91				0.0275		100	60
CRG	CRG4	CRG4a	130	1	117.9	3.2042	300	H2O	1000	-0.4	16.18	18.4		19.94			14.67	-0.91				0.0275		100	60
CRG	CRG4	CRG4a	130	1	117.9	3.2042	300	H2O	1500	-2.4	16.18	18.4		19.94			14.67	-0.91				0.0275		100	60
CRG	CRG4	CRG4a	130	1	117.9	3.2042	300	H2O	2000	-5.1	16.18	18.4		19.94			14.67	-0.91				0.0275		100	60
CRG	CRG4	CRG4a	130	1	117.9	3.2042	300	H2O	2500	-8	16.18	18.4		19.94			14.67	-0.91				0.0275		100	60
CRG	CRG4	CRG4a	130	1	117.9	3.2042	300	H2O	3000	-9.5	16.18	18.4		19.94			14.67	-0.91				0.0275		100	60
CRG	CRG4	CRG4a	130	1	117.9	3.2042	300	H2O	3500	-8.6	16.18	18.4		19.94			14.67	-0.91				0.0275		100	60
CRG	CRG4	CRG4a	130	1	117.9	3.2042	300	H2O	4000	-3.3	16.18	18.4		19.94			14.67	-0.91				0.0275		100	60
CRG	CRG4	CRG4a	130	1	117.9	3.2042	300	MeOH	0	-0.1	16.18	18.4		19.94			14.67	-0.91				0.0275		100	60
CRG	CRG4	CRG4a	130	1	117.9	3.2042	300	MeOH	500	-0.3	16.18	18.4		19.94			14.67	-0.91				0.0275		100	60
CRG	CRG4	CRG4a	130	1	117.9	3.2042	300	MeOH	1000	-1.2	16.18	18.4		19.94			14.67	-0.91				0.0275		100	60
CRG	CRG4	CRG4a	130	1	117.9	3.2042	300	MeOH	1500	-3.5	16.18	18.4		19.94			14.67	-0.91				0.0275		100	60
CRG	CRG4	CRG4a	130	1	117.9	3.2042	300	MeOH	2000	-7.6	16.18	18.4		19.94			14.67	-0.91				0.0275		100	60
CRG	CRG4	CRG4a	130	1	117.9	3.2042	300	MeOH	2500	-14.3	16.18	18.4		19.94			14.67	-0.91				0.0275		100	60
CRG	CRG4	CRG4a	130	1	117.9	3.2042	300	MeOH	3000	-22.9	16.18	18.4		19.94			14.67	-0.91				0.0275		100	60
CRG	CRG4	CRG4a	130	1	117.9	3.2042	300	MeOH	3500	-29.3	16.18	18.4		19.94			14.67	-0.91				0.0275		100	60
CRG	CRG4	CRG4a	130	1	117.9	3.2042	300	MeOH	4000	-32.8	16.18	18.4		19.94			14.67	-0.91				0.0275		100	60
CRG	CRG4	CRG4a	130	1	117.9	3.2042	300	IPA	0	0.2	16.18	18.4		19.94			14.67	-0.91				0.0275		100	60
CRG	CRG4	CRG4a	130	1	117.9	3.2042	300	IPA	500	0	16.18	18.4		19.94			14.67	-0.91				0.0275		100	60
CRG	CRG4	CRG4a	130	1	117.9	3.2042	300	IPA	1000	-1.3	16.18	18.4		19.94			14.67	-0.91				0.0275		100	60
CRG	CRG4	CRG4a	130	1	117.9	3.2042	300	IPA	1500	-4.7	16.18	18.4		19.94			14.67	-0.91				0.0275		100	60
CRG	CRG4	CRG4a	130	1	117.9	3.2042	300	IPA	2000	-10.5	16.18	18.4		19.94			14.67	-0.91				0.0275		100	60
CRG	CRG4	CRG4a	130	1	117.9	3.2042	300	IPA	2500	-18.5	16.18	18.4		19.94			14.67	-0.91				0.0275		100	60
CRG	CRG4	CRG4a	130	1	117.9	3.2042	300	IPA	3000	-28.8	16.18	18.4		19.94			14.67	-0.91				0.0275		100	60
CRG	CRG4	CRG4a	130	1	117.9	3.2042	300	IPA	3500	-43.2	16.18	18.4		19.94			14.67	-0.91				0.0275		100	60
CRG	CRG4	CRG4a	130	1	117.9	3.2042	300	IPA	4000	-62.5	16.18	18.4		19.94			14.67	-0.91				0.0275		100	60
CRG	CRG4	CRG4a	130	1	117.9	3.2042	150	N2	0	0.1	16.18	18.4		19.94			14.67	-0.91				0.0275		100	60
CRG	CRG4	CRG4a	130	1	117.9	3.2042	150	N2	500	0.1	16.18	18.4		19.94			14.67	-0.91				0.0275		100	60
CRG	CRG4	CRG4a	130	1	117.9	3.2042	150	N2	1000	0.1	16.18	18.4		19.94			14.67	-0.91				0.0275		100	60
CRG	CRG4	CRG4a	130	1	117.9	3.2042	150	N2	1500	0.1	16.18	18.4		19.94			14.67	-0.91				0.0275		100	60
CRG	CRG4	CRG4a	130	1	117.9	3.2042	150	N2	2000	0.5	16.18	18.4		19.94			14.67	-0.91				0.0275		100	60
CRG	CRG4	CRG4a	130	1	117.9	3.2042	150	N2	2500	1.5	16.18	18.4		19.94			14.67	-0.91				0.0275		100	60
CRG	CRG4	CRG4a	130	1	117.9	3.2042	150	N2	3000	3.4	16.18	18.4		19.94			14.67	-0.91				0.0275		100	60
CRG	CRG4	CRG4a	130	1	117.9	3.2042	150	N2	3500	6.2	16.18	18.4		19.94			14.67	-0.91				0.0275		100	60
CRG	CRG4	CRG4a	130	1	117.9	3.2042	150	N2	4000	7.6	16.18	18.4		19.94			14.67	-0.91				0.0275		100	60
CRG	CRG4	CRG4a	130	1	117.9	3.2042	150	H2O	0	0.4	16.18	18.4		19.94			14.67	-0.91				0.0275		100	60
CRG	CRG4	CRG4a	130	1	117.9	3.2042	150	H2O	500	0.2	16.18	18.4		19.94			14.67	-0.91				0.0275		100	60
CRG	CRG4	CRG4a	130	1	117.9	3.2042	150	H2O	1000	-0.1	16.18	18.4		19.94			14.67	-0.91				0.0275		100	60
CRG	CRG4	CRG4a	130	1	117.9	3.2042	150	H2O	1500	-2.6	16.18	18.4		19.94			14.67	-0.91				0.0275		100	60
CRG	CRG4	CRG4a	130	1	117.9	3.2042	150	H2O	2000	-5.6	16.18	18.4		19.94			14.67	-0.91				0.0275		100	60
CRG	CRG4	CRG4a	130	1	117.9	3.2042	150	H2O	2500	-10.1	16.18	18.4		19.94			14.67	-0.91				0.0275		100	60
CRG	CRG4	CRG4a	130	1	117.9	3.2042	150	H2O	3000	-15.1	16.18	18.4		19.94			14.67	-0.91				0.0275		100	60
CRG	CRG4	CRG4a	130	1	117.9	3.2042	150	H2O	3500	-19.9	16.18	18.4		19.94			14.67	-0.91				0.0275		100	60
CRG	CRG4	CRG4a	130	1	117.9	3.2042	150	H2O	4000	-21.7	16.18	18.4		19.94			14.67	-0.91				0.0275		100	60
CRG	CRG4	CRG4a	130	1	117.9	3.2042	150	MeOH	0	0.1	16.18	18.4		19.94			14.67	-0.91				0.0275		100	60
CRG	CRG4	CRG4a	130	1	117.9	3.2042	150	MeOH	500	-0.1	16.18	18.4		19.94			14.67	-0.91				0.0275		100	60
CRG	CRG4	CRG4a	130	1	117.9	3.2042	150	MeOH	1000	-1.2	16.18	18.4		19.94			14.67	-0.91				0.0275		100	60
CRG	CRG4	CRG4a	130	1	117.9	3.2042	150	MeOH	1500	-4.4	16.18	18.4		19.94			14.67	-0.91				0.0275		100	60
CRG	CRG4	CRG4a	130	1	117.9	3.2042	150	MeOH	2000	-10.1	16.18	18.4		19.94			14.67	-0.91				0.0275		100	60
CRG	CRG4	CRG4a	130	1	117.9	3.2042	150	MeOH	2500	-17.6	16.18	18.4		19.94			14.67	-0.91				0.0275		100	60
CRG	CRG4	CRG4a	130	1	117.9	3.2042	150	MeOH	3000	-26	16.18	18.4		19.94			14.67	-0.91				0.0275		100	60
CRG	CRG4	CRG4a	130	1	117.9	3.2042	150	MeOH	3500	-36.1	16.18	18.4		19.94			14.67	-0.91				0.0275		100	60
CRG	CRG4	CRG4a	130	1	117.9	3.2042	150	MeOH	4000	-47	16.18	18.4		19.94			14.67	-0.91				0.0275		100	60
CRG	CRG4	CRG4a	130	1	117.9	3.2042	150	IPA	0	0	16.18	18.4		19.94			14.67	-0.91				0.0275		100	60
CRG	CRG4	CRG4a	130	1	117.9	3.2042	150	IPA	500	-0.1	16.18	18.4		19.94			14.67	-0.91				0.0275		100	60
CRG	CRG4	CRG4a	130	1	117.9	3.2042	150	IPA	1000	-1.3	16.18	18.4		19.94			14.67	-0.91				0.0275		100	60
CRG	CRG4	CRG4a	130	1	117.9	3.2042	150	IPA	1500	-4.1	16.18	18.4		19.94			14.67	-0.91				0.0275		100	60
CRG	CRG4	CRG4a	130	1	117.9	3.2042	150	IPA	2000	-9.5	16.18	18.4		19.94			14.67	-0.91				0.0275		100	60
CRG	CRG4	CRG4a	130	1	117.9	3.2042	150	IPA	2500	-18.1	16.18	18.4		19.94			14.67	-0.91				0.0275		100	60
CRG	CRG4	CRG4a	130	1	117.9	3.2042	150	IPA	3000	-30.6	16.18	18.4		19.94			14.67	-0.91				0.0275		100	60
CRG	CRG4	CRG4a	130	1	117.9	3.2042	150	IPA	3500	-45	16.18	18.4		19.94			14.67	-0.91				0.0275		100	60
CRG	CRG4	CRG4a	130	1	117.9	3.2042	150	IPA	4000	-63.4	16.18	18.4		19.94			14.67	-0.91				0.0275		100	60
CRG	CRG4	CRG4b	116	1	113.69	3.2203	300	N2	0	0.1	14.4	16.42		17.73			13.9	-1.1				-0.111		47.5	58.5
CRG	CRG4	CRG4b	116	1	113.69	3.2203	300	N2	500	0.2	14.4	16.42		17.73			13.9	-1.1				-0.111		47.5	58.5
CRG	CRG4	CRG4b	116	1	113.69	3.2203	300	N2	1000	0.3	14.4	16.42		17.73			13.9	-1.1				-0.111		47.5	58.5
CRG	CRG4	CRG4b	116	1	113.69	3.2203	300	N2	1500	0.8	14.4	16.42		17.73			13.9	-1.1				-0.111		47.5	58.5
CRG	CRG4	CRG4b	116	1	113.69	3.2203	300	N2	2000	1.8	14.4	16.42		17.73			13.9	-1.1				-0.111		47.5	58.5
CRG	CRG4	CRG4b	116	1	113.69	3.2203	300	N2	2500	3.8	14.4	16.42		17.73			13.9	-1.1				-0.111		47.5	58.5
CRG	CRG4	CRG4b	116	1	113.69	3.2203	300	N2	3000	6.7	14.4	16.42		17.73			13.9	-1.1				-0.111		47.5	58.5
CRG	CRG4	CRG4b	116	1	113.69	3.2203	300	N2	3500	13	14.4	16.42		17.73			13.9	-1.1				-0.111		47.5	58.5
CRG	CRG4	CRG4b	116	1	113.69	3.2203	300	H2O	0	0	14.4	16.42		17.73			13.9	-1.1				-0.111		47.5	58.5
CRG	CRG4	CRG4b	116	1	113.69	3.2203	300	H2O	500	-0.1	14.4	16.42		17.73			13.9	-1.1				-0.111		47.5	58.5
CRG	CRG4	CRG4b	116	1	113.69	3.2203	300	H2O	1000	-0.4	14.4	16.42		17.73			13.9	-1.1				-0.111		47.5	58.5
CRG	CRG4	CRG4b	116	1	113.69	3.2203	300	H2O	1500	-3.7	14.4	16.42		17.73			13.9	-1.1				-0.111		47.5	58.5
CRG	CRG4	CRG4b	116	1	113.69	3.2203	300	H2O	2000	-7	14.4	16.42		17.73			13.9	-1.1				-0.111		47.5	58.5
CRG	CRG4	CRG4b	116	1	113.69	3.2203	300	H2O	2500	-10.5	14.4	16.42		17.73			13.9	-1.1				-0.111		47.5	58.5
CRG	CRG4	CRG4b	116	1	113.69	3.2203	300	H2O	3000	-12.1	14.4	16.42		17.73			13.9	-1.1				-0.111		47.5	58.5
CRG	CRG4	CRG4b	116	1	113.69	3.2203	300	H2O	3500	-10.1	14.4	16.42		17.73			13.9	-1.1				-0.111		47.5	58.5
CRG	CRG4	CRG4b	116	1	113.69	3.2203	300	MeOH	0	-0.1	14.4	16.42		17.73			13.9	-1.1				-0.111		47.5	58.5
CRG	CRG4	CRG4b	116	1	113.69	3.2203	300	MeOH	500	-0.3	14.4	16.42		17.73			13.9	-1.1				-0.111		47.5	58.5
CRG	CRG4	CRG4b	116	1	113.69	3.2203	300	MeOH	1000	-1.4	14.4	16.42		17.73			13.9	-1.1				-0.111		47.5	58.5
CRG	CRG4	CRG4b	116	1	113.69	3.2203	300	MeOH	1500	-4.6	14.4	16.42		17.73			13.9	-1.1				-0.111		47.5	58.5
CRG	CRG4	CRG4b	116	1	113.69	3.2203	300	MeOH	2000	-11.1	14.4	16.42		17.73			13.9	-1.1				-0.111		47.5	58.5
CRG	CRG4	CRG4b	116	1	113.69	3.2203	300	MeOH	2500	-20.1	14.4	16.42		17.73			13.9	-1.1				-0.111		47.5	58.5
CRG	CRG4	CRG4b	116	1	113.69	3.2203	300	MeOH	3000	-28.9	14.4	16.42		17.73			13.9	-1.1				-0.111		47.5	58.5
CRG	CRG4	CRG4b	116	1	113.69	3.2203	300	MeOH	3500	-36	14.4	16.42		17.73			13.9	-1.1				-0.111		47.5	58.5
CRG	CRG4	CRG4b	116	1	113.69	3.2203	300	MeOH	4000	-36.8	14.4	16.42		17.73			13.9	-1.1				-0.111		47.5	58.5
CRG	CRG4	CRG4b	116	1	113.69	3.2203	300	IPA	0	0.2	14.4	16.42		17.73			13.9	-1.1				-0.111		47.5	58.5
CRG	CRG4	CRG4b	116	1	113.69	3.2203	300	IPA	500	-0.1	14.4	16.42		17.73			13.9	-1.1				-0.111		47.5	58.5
CRG	CRG4	CRG4b	116	1	113.69	3.2203	300	IPA	1000	-1.7	14.4	16.42		17.73			13.9	-1.1				-0.111		47.5	58.5
CRG	CRG4	CRG4b	116	1	113.69	3.2203	300	IPA	1500	-5.5	14.4	16.42		17.73			13.9	-1.1				-0.111		47.5	58.5
CRG	CRG4	CRG4b	116	1	113.69	3.2203	300	IPA	2000	-12.3	14.4	16.42		17.73			13.9	-1.1				-0.111		47.5	58.5
CRG	CRG4	CRG4b	116	1	113.69	3.2203	300	IPA	2500	-22.6	14.4	16.42		17.73			13.9	-1.1				-0.111		47.5	58.5
CRG	CRG4	CRG4b	116	1	113.69	3.2203	300	IPA	3000	-26.8	14.4	16.42		17.73			13.9	-1.1				-0.111		47.5	58.5
CRG	CRG4	CRG4b	116	1	113.69	3.2203	300	IPA	3500	-39.7	14.4	16.42		17.73			13.9	-1.1				-0.111		47.5	58.5
CRG	CRG4	CRG4b	116	1	113.69	3.2203	300	IPA	4000	-58.4	14.4	16.42		17.73			13.9	-1.1				-0.111		47.5	58.5
CRG	CRG4	CRG4b	116	1	113.69	3.2203	150	N2	0	0.2	14.4	16.42		17.73			13.9	-1.1				-0.111		47.5	58.5
CRG	CRG4	CRG4b	116	1	113.69	3.2203	150	N2	500	0.2	14.4	16.42		17.73			13.9	-1.1				-0.111		47.5	58.5
CRG	CRG4	CRG4b	116	1	113.69	3.2203	150	N2	1000	0.2	14.4	16.42		17.73			13.9	-1.1				-0.111		47.5	58.5
CRG	CRG4	CRG4b	116	1	113.69	3.2203	150	N2	1500	0.3	14.4	16.42		17.73			13.9	-1.1				-0.111		47.5	58.5
CRG	CRG4	CRG4b	116	1	113.69	3.2203	150	N2	2000	0.9	14.4	16.42		17.73			13.9	-1.1				-0.111		47.5	58.5
CRG	CRG4	CRG4b	116	1	113.69	3.2203	150	N2	2500	1.7	14.4	16.42		17.73			13.9	-1.1				-0.111		47.5	58.5
CRG	CRG4	CRG4b	116	1	113.69	3.2203	150	N2	3000	3.8	14.4	16.42		17.73			13.9	-1.1				-0.111		47.5	58.5
CRG	CRG4	CRG4b	116	1	113.69	3.2203	150	N2	3500	7.1	14.4	16.42		17.73			13.9	-1.1				-0.111		47.5	58.5
CRG	CRG4	CRG4b	116	1	113.69	3.2203	150	N2	4000	12	14.4	16.42		17.73			13.9	-1.1				-0.111		47.5	58.5
CRG	CRG4	CRG4b	116	1	113.69	3.2203	150	H2O	0	0.4	14.4	16.42		17.73			13.9	-1.1				-0.111		47.5	58.5
CRG	CRG4	CRG4b	116	1	113.69	3.2203	150	H2O	500	0.1	14.4	16.42		17.73			13.9	-1.1				-0.111		47.5	58.5
CRG	CRG4	CRG4b	116	1	113.69	3.2203	150	H2O	1000	0.1	14.4	16.42		17.73			13.9	-1.1				-0.111		47.5	58.5
CRG	CRG4	CRG4b	116	1	113.69	3.2203	150	H2O	1500	-3.5	14.4	16.42		17.73			13.9	-1.1				-0.111		47.5	58.5
CRG	CRG4	CRG4b	116	1	113.69	3.2203	150	H2O	2000	-8.2	14.4	16.42		17.73			13.9	-1.1				-0.111		47.5	58.5
CRG	CRG4	CRG4b	116	1	113.69	3.2203	150	H2O	2500	-14.7	14.4	16.42		17.73			13.9	-1.1				-0.111		47.5	58.5
CRG	CRG4	CRG4b	116	1	113.69	3.2203	150	H2O	3000	-20.3	14.4	16.42		17.73			13.9	-1.1				-0.111		47.5	58.5
CRG	CRG4	CRG4b	116	1	113.69	3.2203	150	H2O	3500	-25.2	14.4	16.42		17.73			13.9	-1.1				-0.111		47.5	58.5
CRG	CRG4	CRG4b	116	1	113.69	3.2203	150	H2O	4000	-26	14.4	16.42		17.73			13.9	-1.1				-0.111		47.5	58.5
CRG	CRG4	CRG4b	116	1	113.69	3.2203	150	MeOH	0	0.1	14.4	16.42		17.73			13.9	-1.1				-0.111		47.5	58.5
CRG	CRG4	CRG4b	116	1	113.69	3.2203	150	MeOH	500	-0.2	14.4	16.42		17.73			13.9	-1.1				-0.111		47.5	58.5
CRG	CRG4	CRG4b	116	1	113.69	3.2203	150	MeOH	1000	-1.8	14.4	16.42		17.73			13.9	-1.1				-0.111		47.5	58.5
CRG	CRG4	CRG4b	116	1	113.69	3.2203	150	MeOH	1500	-6.1	14.4	16.42		17.73			13.9	-1.1				-0.111		47.5	58.5
CRG	CRG4	CRG4b	116	1	113.69	3.2203	150	MeOH	2000	-13.5	14.4	16.42		17.73			13.9	-1.1				-0.111		47.5	58.5
CRG	CRG4	CRG4b	116	1	113.69	3.2203	150	MeOH	2500	-22.7	14.4	16.42		17.73			13.9	-1.1				-0.111		47.5	58.5
CRG	CRG4	CRG4b	116	1	113.69	3.2203	150	MeOH	3000	-34.6	14.4	16.42		17.73			13.9	-1.1				-0.111		47.5	58.5
CRG	CRG4	CRG4b	116	1	113.69	3.2203	150	MeOH	3500	-43.7	14.4	16.42		17.73			13.9	-1.1				-0.111		47.5	58.5
CRG	CRG4	CRG4b	116	1	113.69	3.2203	150	MeOH	4000	-54.9	14.4	16.42		17.73			13.9	-1.1				-0.111		47.5	58.5
CRG	CRG4	CRG4b	116	1	113.69	3.2203	150	IPA	0	0	14.4	16.42		17.73			13.9	-1.1				-0.111		47.5	58.5
CRG	CRG4	CRG4b	116	1	113.69	3.2203	150	IPA	500	-0.2	14.4	16.42		17.73			13.9	-1.1				-0.111		47.5	58.5
CRG	CRG4	CRG4b	116	1	113.69	3.2203	150	IPA	1000	-1.7	14.4	16.42		17.73			13.9	-1.1				-0.111		47.5	58.5
CRG	CRG4	CRG4b	116	1	113.69	3.2203	150	IPA	1500	-5.6	14.4	16.42		17.73			13.9	-1.1				-0.111		47.5	58.5
CRG	CRG4	CRG4b	116	1	113.69	3.2203	150	IPA	2000	-12.8	14.4	16.42		17.73			13.9	-1.1				-0.111		47.5	58.5
CRG	CRG4	CRG4b	116	1	113.69	3.2203	150	IPA	2500	-24.2	14.4	16.42		17.73			13.9	-1.1				-0.111		47.5	58.5
CRG	CRG4	CRG4b	116	1	113.69	3.2203	150	IPA	3000	-40.3	14.4	16.42		17.73			13.9	-1.1				-0.111		47.5	58.5
CRG	CRG4	CRG4c	152	-1	118.02	5.6955	300	N2	0	-0.1	12.53	13.48		13.99			13.49	-1.2				0.611			3.533
CRG	CRG4	CRG4c	152	-1	118.02	5.6955	300	N2	500	-0.2	12.53	13.48		13.99			13.49	-1.2				0.611			3.533
CRG	CRG4	CRG4c	152	-1	118.02	5.6955	300	N2	1000	-0.3	12.53	13.48		13.99			13.49	-1.2				0.611			3.533
CRG	CRG4	CRG4c	152	-1	118.02	5.6955	300	N2	1500	-0.5	12.53	13.48		13.99			13.49	-1.2				0.611			3.533
CRG	CRG4	CRG4c	152	-1	118.02	5.6955	300	N2	2000	-1	12.53	13.48		13.99			13.49	-1.2				0.611			3.533
CRG	CRG4	CRG4c	152	-1	118.02	5.6955	300	N2	2500	-0.9	12.53	13.48		13.99			13.49	-1.2				0.611			3.533
CRG	CRG4	CRG4c	152	-1	118.02	5.6955	300	N2	3000	0.7	12.53	13.48		13.99			13.49	-1.2				0.611			3.533
CRG	CRG4	CRG4c	152	-1	118.02	5.6955	300	N2	3500	4.3	12.53	13.48		13.99			13.49	-1.2				0.611			3.533
CRG	CRG4	CRG4c	152	-1	118.02	5.6955	300	N2	4000	9.9	12.53	13.48		13.99			13.49	-1.2				0.611			3.533
CRG	CRG4	CRG4c	152	-1	118.02	5.6955	300	H2O	0	-0.1	12.53	13.48		13.99			13.49	-1.2				0.611			3.533
CRG	CRG4	CRG4c	152	-1	118.02	5.6955	300	H2O	500	-0.2	12.53	13.48		13.99			13.49	-1.2				0.611			3.533
CRG	CRG4	CRG4c	152	-1	118.02	5.6955	300	H2O	1000	-1.1	12.53	13.48		13.99			13.49	-1.2				0.611			3.533
CRG	CRG4	CRG4c	152	-1	118.02	5.6955	300	H2O	1500	-2.6	12.53	13.48		13.99			13.49	-1.2				0.611			3.533
CRG	CRG4	CRG4c	152	-1	118.02	5.6955	300	H2O	2000	-8.8	12.53	13.48		13.99			13.49	-1.2				0.611			3.533
CRG	CRG4	CRG4c	152	-1	118.02	5.6955	300	H2O	2500	-12.4	12.53	13.48		13.99			13.49	-1.2				0.611			3.533
CRG	CRG4	CRG4c	152	-1	118.02	5.6955	300	H2O	3000	-13.1	12.53	13.48		13.99			13.49	-1.2				0.611			3.533
CRG	CRG4	CRG4c	152	-1	118.02	5.6955	300	H2O	3500	-10.3	12.53	13.48		13.99			13.49	-1.2				0.611			3.533
CRG	CRG4	CRG4c	152	-1	118.02	5.6955	300	MeOH	0	-0.1	12.53	13.48		13.99			13.49	-1.2				0.611			3.533
CRG	CRG4	CRG4c	152	-1	118.02	5.6955	300	MeOH	500	-0.4	12.53	13.48		13.99			13.49	-1.2				0.611			3.533
CRG	CRG4	CRG4c	152	-1	118.02	5.6955	300	MeOH	1000	-2	12.53	13.48		13.99			13.49	-1.2				0.611			3.533
CRG	CRG4	CRG4c	152	-1	118.02	5.6955	300	MeOH	1500	-7.2	12.53	13.48		13.99			13.49	-1.2				0.611			3.533
CRG	CRG4	CRG4c	152	-1	118.02	5.6955	300	MeOH	2000	-15.6	12.53	13.48		13.99			13.49	-1.2				0.611			3.533
CRG	CRG4	CRG4c	152	-1	118.02	5.6955	300	MeOH	2500	-25.8	12.53	13.48		13.99			13.49	-1.2				0.611			3.533
CRG	CRG4	CRG4c	152	-1	118.02	5.6955	300	MeOH	3000	-33	12.53	13.48		13.99			13.49	-1.2				0.611			3.533
CRG	CRG4	CRG4c	152	-1	118.02	5.6955	300	MeOH	3500	-34.1	12.53	13.48		13.99			13.49	-1.2				0.611			3.533
CRG	CRG4	CRG4c	152	-1	118.02	5.6955	300	IPA	0	-0.2	12.53	13.48		13.99			13.49	-1.2				0.611			3.533
CRG	CRG4	CRG4c	152	-1	118.02	5.6955	300	IPA	500	-0.4	12.53	13.48		13.99			13.49	-1.2				0.611			3.533
CRG	CRG4	CRG4c	152	-1	118.02	5.6955	300	IPA	1000	-2.4	12.53	13.48		13.99			13.49	-1.2				0.611			3.533
CRG	CRG4	CRG4c	152	-1	118.02	5.6955	300	IPA	1500	-8	12.53	13.48		13.99			13.49	-1.2				0.611			3.533
CRG	CRG4	CRG4c	152	-1	118.02	5.6955	300	IPA	2000	-19.4	12.53	13.48		13.99			13.49	-1.2				0.611			3.533
CRG	CRG4	CRG4c	152	-1	118.02	5.6955	300	IPA	2500	-37.8	12.53	13.48		13.99			13.49	-1.2				0.611			3.533
CRG	CRG4	CRG4c	152	-1	118.02	5.6955	300	IPA	3000	-59.5	12.53	13.48		13.99			13.49	-1.2				0.611			3.533
CRG	CRG4	CRG4c	152	-1	118.02	5.6955	150	N2	0	0.1	12.53	13.48		13.99			13.49	-1.2				0.611			3.533
CRG	CRG4	CRG4c	152	-1	118.02	5.6955	150	N2	500	0	12.53	13.48		13.99			13.49	-1.2				0.611			3.533
CRG	CRG4	CRG4c	152	-1	118.02	5.6955	150	N2	1000	-0.2	12.53	13.48		13.99			13.49	-1.2				0.611			3.533
CRG	CRG4	CRG4c	152	-1	118.02	5.6955	150	N2	1500	-0.5	12.53	13.48		13.99			13.49	-1.2				0.611			3.533
CRG	CRG4	CRG4c	152	-1	118.02	5.6955	150	N2	2000	-0.9	12.53	13.48		13.99			13.49	-1.2				0.611			3.533
CRG	CRG4	CRG4c	152	-1	118.02	5.6955	150	N2	2500	-1.5	12.53	13.48		13.99			13.49	-1.2				0.611			3.533
CRG	CRG4	CRG4c	152	-1	118.02	5.6955	150	N2	3000	-3.1	12.53	13.48		13.99			13.49	-1.2				0.611			3.533
CRG	CRG4	CRG4c	152	-1	118.02	5.6955	150	N2	3500	-1.9	12.53	13.48		13.99			13.49	-1.2				0.611			3.533
CRG	CRG4	CRG4c	152	-1	118.02	5.6955	150	N2	4000	1.3	12.53	13.48		13.99			13.49	-1.2				0.611			3.533
CRG	CRG4	CRG4c	152	-1	118.02	5.6955	150	IPA	0	0	12.53	13.48		13.99			13.49	-1.2				0.611			3.533
CRG	CRG4	CRG4c	152	-1	118.02	5.6955	150	IPA	500	-0.3	12.53	13.48		13.99			13.49	-1.2				0.611			3.533
CRG	CRG4	CRG4c	152	-1	118.02	5.6955	150	IPA	1000	-1.6	12.53	13.48		13.99			13.49	-1.2				0.611			3.533
CRG	CRG4	CRG4c	152	-1	118.02	5.6955	150	IPA	1500	-5.5	12.53	13.48		13.99			13.49	-1.2				0.611			3.533
CRG	CRG4	CRG4c	152	-1	118.02	5.6955	150	IPA	2000	-13	12.53	13.48		13.99			13.49	-1.2				0.611			3.533
CRG	CRG4	CRG4c	152	-1	118.02	5.6955	150	IPA	2500	-26.7	12.53	13.48		13.99			13.49	-1.2				0.611			3.533
CRG	CRG4	CRG4c	152	-1	118.02	5.6955	150	IPA	3000	-36	12.53	13.48		13.99			13.49	-1.2				0.611			3.533
2-MQ	8-sub	8-amino-2-MQ	159.1	1	124.15	3.1754	150	N2	0	0.3	15.2							4.83				1.823	32.3			38.91
2-MQ	8-sub	8-amino-2-MQ	159.1	1	124.15	3.1754	150	N2	500	0.2	15.2							4.83				1.823	32.3			38.91
2-MQ	8-sub	8-amino-2-MQ	159.1	1	124.15	3.1754	150	N2	1000	0.3	15.2							4.83				1.823	32.3			38.91
2-MQ	8-sub	8-amino-2-MQ	159.1	1	124.15	3.1754	150	N2	1500	0.2	15.2							4.83				1.823	32.3			38.91
2-MQ	8-sub	8-amino-2-MQ	159.1	1	124.15	3.1754	150	N2	2000	0.1	15.2							4.83				1.823	32.3			38.91
2-MQ	8-sub	8-amino-2-MQ	159.1	1	124.15	3.1754	150	N2	2500	0.1	15.2							4.83				1.823	32.3			38.91
2-MQ	8-sub	8-amino-2-MQ	159.1	1	124.15	3.1754	150	N2	3000	1.2	15.2							4.83				1.823	32.3			38.91
2-MQ	8-sub	8-amino-2-MQ	159.1	1	124.15	3.1754	150	N2	3250	2.1	15.2							4.83				1.823	32.3			38.91
2-MQ	8-sub	8-amino-2-MQ	159.1	1	124.15	3.1754	150	N2	3500	3.3	15.2							4.83				1.823	32.3			38.91
2-MQ	8-sub	8-amino-2-MQ	159.1	1	124.15	3.1754	150	N2	3750	5	15.2							4.83				1.823	32.3			38.91
2-MQ	8-sub	8-amino-2-MQ	159.1	1	124.15	3.1754	150	N2	4000	7	15.2							4.83				1.823	32.3			38.91
2-MQ	6-sub	6-amino-2-MQ	159.1	1	126.17	1.4648	150	N2	0	0.2	14							6.47				1.555	35.3			38.91
2-MQ	6-sub	6-amino-2-MQ	159.1	1	126.17	1.4648	150	N2	500	0.4	14							6.47				1.555	35.3			38.91
2-MQ	6-sub	6-amino-2-MQ	159.1	1	126.17	1.4648	150	N2	1000	0.2	14							6.47				1.555	35.3			38.91
2-MQ	6-sub	6-amino-2-MQ	159.1	1	126.17	1.4648	150	N2	1500	0	14							6.47				1.555	35.3			38.91
2-MQ	6-sub	6-amino-2-MQ	159.1	1	126.17	1.4648	150	N2	2000	-0.1	14							6.47				1.555	35.3			38.91
2-MQ	6-sub	6-amino-2-MQ	159.1	1	126.17	1.4648	150	N2	2500	0.2	14							6.47				1.555	35.3			38.91
2-MQ	6-sub	6-amino-2-MQ	159.1	1	126.17	1.4648	150	N2	3000	1.2	14							6.47				1.555	35.3			38.91
2-MQ	6-sub	6-amino-2-MQ	159.1	1	126.17	1.4648	150	N2	3250	2	14							6.47				1.555	35.3			38.91
2-MQ	6-sub	6-amino-2-MQ	159.1	1	126.17	1.4648	150	N2	3500	3.2	14							6.47				1.555	35.3			38.91
2-MQ	6-sub	6-amino-2-MQ	159.1	1	126.17	1.4648	150	N2	3750	4.8	14							6.47				1.555	35.3			38.91
2-MQ	6-sub	6-amino-2-MQ	159.1	1	126.17	1.4648	150	N2	4000	6.9	14							6.47				1.555	35.3			38.91
2-MQ	8-sub	8-methoxy-2-MQ	174.1	1	126.31	2.2665	150	N2	0	0.2	11.8							4.13				2.182	27.3			22.12
2-MQ	8-sub	8-methoxy-2-MQ	174.1	1	126.31	2.2665	150	N2	500	0.2	11.8							4.13				2.182	27.3			22.12
2-MQ	8-sub	8-methoxy-2-MQ	174.1	1	126.31	2.2665	150	N2	1000	0.2	11.8							4.13				2.182	27.3			22.12
2-MQ	8-sub	8-methoxy-2-MQ	174.1	1	126.31	2.2665	150	N2	1500	0.2	11.8							4.13				2.182	27.3			22.12
2-MQ	8-sub	8-methoxy-2-MQ	174.1	1	126.31	2.2665	150	N2	2000	0.5	11.8							4.13				2.182	27.3			22.12
2-MQ	8-sub	8-methoxy-2-MQ	174.1	1	126.31	2.2665	150	N2	2500	1.2	11.8							4.13				2.182	27.3			22.12
2-MQ	8-sub	8-methoxy-2-MQ	174.1	1	126.31	2.2665	150	N2	3000	2.6	11.8							4.13				2.182	27.3			22.12
2-MQ	8-sub	8-methoxy-2-MQ	174.1	1	126.31	2.2665	150	N2	3250	3.7	11.8							4.13				2.182	27.3			22.12
2-MQ	8-sub	8-methoxy-2-MQ	174.1	1	126.31	2.2665	150	N2	3500	5.3	11.8							4.13				2.182	27.3			22.12
2-MQ	8-sub	8-methoxy-2-MQ	174.1	1	126.31	2.2665	150	N2	3750	7.1	11.8							4.13				2.182	27.3			22.12
2-MQ	8-sub	8-methoxy-2-MQ	174.1	1	126.31	2.2665	150	N2	4000	9.2	11.8							4.13				2.182	27.3			22.12
2-MQ	6-sub	6-methoxy-2-MQ	174.1	1	127.76	4.8416	150	N2	0	0.3	14.3							5.87				2.327	29.2			22.12
2-MQ	6-sub	6-methoxy-2-MQ	174.1	1	127.76	4.8416	150	N2	500	0.3	14.3							5.87				2.327	29.2			22.12
2-MQ	6-sub	6-methoxy-2-MQ	174.1	1	127.76	4.8416	150	N2	1000	0.3	14.3							5.87				2.327	29.2			22.12
2-MQ	6-sub	6-methoxy-2-MQ	174.1	1	127.76	4.8416	150	N2	1500	0.3	14.3							5.87				2.327	29.2			22.12
2-MQ	6-sub	6-methoxy-2-MQ	174.1	1	127.76	4.8416	150	N2	2000	0.4	14.3							5.87				2.327	29.2			22.12
2-MQ	6-sub	6-methoxy-2-MQ	174.1	1	127.76	4.8416	150	N2	2500	0.8	14.3							5.87				2.327	29.2			22.12
2-MQ	6-sub	6-methoxy-2-MQ	174.1	1	127.76	4.8416	150	N2	3000	2.1	14.3							5.87				2.327	29.2			22.12
2-MQ	6-sub	6-methoxy-2-MQ	174.1	1	127.76	4.8416	150	N2	3250	3.2	14.3							5.87				2.327	29.2			22.12
2-MQ	6-sub	6-methoxy-2-MQ	174.1	1	127.76	4.8416	150	N2	3500	4.6	14.3							5.87				2.327	29.2			22.12
2-MQ	6-sub	6-methoxy-2-MQ	174.1	1	127.76	4.8416	150	N2	3750	6.3	14.3							5.87				2.327	29.2			22.12
2-MQ	6-sub	6-methoxy-2-MQ	174.1	1	127.76	4.8416	150	N2	4000	8.4	14.3							5.87				2.327	29.2			22.12
2-MQ	8-sub	8-methyl-2-MQ	158.1	1	124.3	2.8334	150	N2	0	0.2	12.6							5.87				2.777	28.6			12.89
2-MQ	8-sub	8-methyl-2-MQ	158.1	1	124.3	2.8334	150	N2	500	0.2	12.6							5.87				2.777	28.6			12.89
2-MQ	8-sub	8-methyl-2-MQ	158.1	1	124.3	2.8334	150	N2	1000	0.2	12.6							5.87				2.777	28.6			12.89
2-MQ	8-sub	8-methyl-2-MQ	158.1	1	124.3	2.8334	150	N2	1500	0.1	12.6							5.87				2.777	28.6			12.89
2-MQ	8-sub	8-methyl-2-MQ	158.1	1	124.3	2.8334	150	N2	2000	0.2	12.6							5.87				2.777	28.6			12.89
2-MQ	8-sub	8-methyl-2-MQ	158.1	1	124.3	2.8334	150	N2	2500	0.7	12.6							5.87				2.777	28.6			12.89
2-MQ	8-sub	8-methyl-2-MQ	158.1	1	124.3	2.8334	150	N2	3000	1.9	12.6							5.87				2.777	28.6			12.89
2-MQ	8-sub	8-methyl-2-MQ	158.1	1	124.3	2.8334	150	N2	3250	3	12.6							5.87				2.777	28.6			12.89
2-MQ	8-sub	8-methyl-2-MQ	158.1	1	124.3	2.8334	150	N2	3500	4.5	12.6							5.87				2.777	28.6			12.89
2-MQ	8-sub	8-methyl-2-MQ	158.1	1	124.3	2.8334	150	N2	3750	6.3	12.6							5.87				2.777	28.6			12.89
2-MQ	8-sub	8-methyl-2-MQ	158.1	1	124.3	2.8334	150	N2	4000	8.4	12.6							5.87				2.777	28.6			12.89
2-MQ	6-sub	6-methyl-2-MQ	158.1	1	125.65	3.6026	150	N2	0	0.2	14.5							6.05				2.901	26.3			12.89
2-MQ	6-sub	6-methyl-2-MQ	158.1	1	125.65	3.6026	150	N2	500	0.3	14.5							6.05				2.901	26.3			12.89
2-MQ	6-sub	6-methyl-2-MQ	158.1	1	125.65	3.6026	150	N2	1000	0.2	14.5							6.05				2.901	26.3			12.89
2-MQ	6-sub	6-methyl-2-MQ	158.1	1	125.65	3.6026	150	N2	1500	0.2	14.5							6.05				2.901	26.3			12.89
2-MQ	6-sub	6-methyl-2-MQ	158.1	1	125.65	3.6026	150	N2	2000	0.2	14.5							6.05				2.901	26.3			12.89
2-MQ	6-sub	6-methyl-2-MQ	158.1	1	125.65	3.6026	150	N2	2500	0.6	14.5							6.05				2.901	26.3			12.89
2-MQ	6-sub	6-methyl-2-MQ	158.1	1	125.65	3.6026	150	N2	3000	1.9	14.5							6.05				2.901	26.3			12.89
2-MQ	6-sub	6-methyl-2-MQ	158.1	1	125.65	3.6026	150	N2	3250	3	14.5							6.05				2.901	26.3			12.89
2-MQ	6-sub	6-methyl-2-MQ	158.1	1	125.65	3.6026	150	N2	3500	4.5	14.5							6.05				2.901	26.3			12.89
2-MQ	6-sub	6-methyl-2-MQ	158.1	1	125.65	3.6026	150	N2	3750	6.3	14.5							6.05				2.901	26.3			12.89
2-MQ	6-sub	6-methyl-2-MQ	158.1	1	125.65	3.6026	150	N2	4000	8.5	14.5							6.05				2.901	26.3			12.89
2-MQ	8-sub	8-chloro-2-MQ	178.1	1	125.39	4.4755	150	N2	0	0.2	12.8							3.17				2.97	29.1			12.89
2-MQ	8-sub	8-chloro-2-MQ	178.1	1	125.39	4.4755	150	N2	500	0.2	12.8							3.17				2.97	29.1			12.89
2-MQ	8-sub	8-chloro-2-MQ	178.1	1	125.39	4.4755	150	N2	1000	0.2	12.8							3.17				2.97	29.1			12.89
2-MQ	8-sub	8-chloro-2-MQ	178.1	1	125.39	4.4755	150	N2	1500	0.1	12.8							3.17				2.97	29.1			12.89
2-MQ	8-sub	8-chloro-2-MQ	178.1	1	125.39	4.4755	150	N2	2000	0.2	12.8							3.17				2.97	29.1			12.89
2-MQ	8-sub	8-chloro-2-MQ	178.1	1	125.39	4.4755	150	N2	2500	0.6	12.8							3.17				2.97	29.1			12.89
2-MQ	8-sub	8-chloro-2-MQ	178.1	1	125.39	4.4755	150	N2	3000	1.7	12.8							3.17				2.97	29.1			12.89
2-MQ	8-sub	8-chloro-2-MQ	178.1	1	125.39	4.4755	150	N2	3250	2.7	12.8							3.17				2.97	29.1			12.89
2-MQ	8-sub	8-chloro-2-MQ	178.1	1	125.39	4.4755	150	N2	3500	4	12.8							3.17				2.97	29.1			12.89
2-MQ	8-sub	8-chloro-2-MQ	178.1	1	125.39	4.4755	150	N2	3750	5.6	12.8							3.17				2.97	29.1			12.89
2-MQ	8-sub	8-chloro-2-MQ	178.1	1	125.39	4.4755	150	N2	4000	7.5	12.8							3.17				2.97	29.1			12.89
2-MQ	7-sub	7-chloro-2-MQ	178.1	1	128.14	6.8977	150	N2	0	0.2	15.2							4.25				2.96	26.8			12.89
2-MQ	7-sub	7-chloro-2-MQ	178.1	1	128.14	6.8977	150	N2	500	0.3	15.2							4.25				2.96	26.8			12.89
2-MQ	7-sub	7-chloro-2-MQ	178.1	1	128.14	6.8977	150	N2	1000	0.3	15.2							4.25				2.96	26.8			12.89
2-MQ	7-sub	7-chloro-2-MQ	178.1	1	128.14	6.8977	150	N2	1500	0.4	15.2							4.25				2.96	26.8			12.89
2-MQ	7-sub	7-chloro-2-MQ	178.1	1	128.14	6.8977	150	N2	2000	0.3	15.2							4.25				2.96	26.8			12.89
2-MQ	7-sub	7-chloro-2-MQ	178.1	1	128.14	6.8977	150	N2	2500	0.1	15.2							4.25				2.96	26.8			12.89
2-MQ	7-sub	7-chloro-2-MQ	178.1	1	128.14	6.8977	150	N2	3000	0.9	15.2							4.25				2.96	26.8			12.89
2-MQ	7-sub	7-chloro-2-MQ	178.1	1	128.14	6.8977	150	N2	3250	1.8	15.2							4.25				2.96	26.8			12.89
2-MQ	7-sub	7-chloro-2-MQ	178.1	1	128.14	6.8977	150	N2	3500	2.9	15.2							4.25				2.96	26.8			12.89
2-MQ	7-sub	7-chloro-2-MQ	178.1	1	128.14	6.8977	150	N2	3750	4.3	15.2							4.25				2.96	26.8			12.89
2-MQ	7-sub	7-chloro-2-MQ	178.1	1	128.14	6.8977	150	N2	4000	6.1	15.2							4.25				2.96	26.8			12.89
2-MQ	8-sub	8-nitro-2-MQ	189.2	1	129.53	7.3599	150	N2	0	0.2	11.4							2.04				1.974	18			56.03
2-MQ	8-sub	8-nitro-2-MQ	189.2	1	129.53	7.3599	150	N2	500	0.2	11.4							2.04				1.974	18			56.03
2-MQ	8-sub	8-nitro-2-MQ	189.2	1	129.53	7.3599	150	N2	1000	0.1	11.4							2.04				1.974	18			56.03
2-MQ	8-sub	8-nitro-2-MQ	189.2	1	129.53	7.3599	150	N2	1500	-0.1	11.4							2.04				1.974	18			56.03
2-MQ	8-sub	8-nitro-2-MQ	189.2	1	129.53	7.3599	150	N2	2000	-0.2	11.4							2.04				1.974	18			56.03
2-MQ	8-sub	8-nitro-2-MQ	189.2	1	129.53	7.3599	150	N2	2500	-0.2	11.4							2.04				1.974	18			56.03
2-MQ	8-sub	8-nitro-2-MQ	189.2	1	129.53	7.3599	150	N2	3000	0.5	11.4							2.04				1.974	18			56.03
2-MQ	8-sub	8-nitro-2-MQ	189.2	1	129.53	7.3599	150	N2	3250	1.3	11.4							2.04				1.974	18			56.03
2-MQ	8-sub	8-nitro-2-MQ	189.2	1	129.53	7.3599	150	N2	3500	2.4	11.4							2.04				1.974	18			56.03
2-MQ	8-sub	8-nitro-2-MQ	189.2	1	129.53	7.3599	150	N2	3750	3.8	11.4							2.04				1.974	18			56.03
2-MQ	8-sub	8-nitro-2-MQ	189.2	1	129.53	7.3599	150	N2	4000	5.5	11.4							2.04				1.974	18			56.03
2-MQ	6-sub	6-nitro-2-MQ	189.2	1	133.68	12.2493	150	N2	0	0.4	15.3							4.08				2.088	41.1			56.03
2-MQ	6-sub	6-nitro-2-MQ	189.2	1	133.68	12.2493	150	N2	500	0.2	15.3							4.08				2.088	41.1			56.03
2-MQ	6-sub	6-nitro-2-MQ	189.2	1	133.68	12.2493	150	N2	1000	0.4	15.3							4.08				2.088	41.1			56.03
2-MQ	6-sub	6-nitro-2-MQ	189.2	1	133.68	12.2493	150	N2	1500	0.6	15.3							4.08				2.088	41.1			56.03
2-MQ	6-sub	6-nitro-2-MQ	189.2	1	133.68	12.2493	150	N2	2000	0	15.3							4.08				2.088	41.1			56.03
2-MQ	6-sub	6-nitro-2-MQ	189.2	1	133.68	12.2493	150	N2	2500	-0.8	15.3							4.08				2.088	41.1			56.03
2-MQ	6-sub	6-nitro-2-MQ	189.2	1	133.68	12.2493	150	N2	3000	-0.6	15.3							4.08				2.088	41.1			56.03
2-MQ	6-sub	6-nitro-2-MQ	189.2	1	133.68	12.2493	150	N2	3250	-0.2	15.3							4.08				2.088	41.1			56.03
2-MQ	6-sub	6-nitro-2-MQ	189.2	1	133.68	12.2493	150	N2	3500	0.5	15.3							4.08				2.088	41.1			56.03
2-MQ	6-sub	6-nitro-2-MQ	189.2	1	133.68	12.2493	150	N2	3750	1.4	15.3							4.08				2.088	41.1			56.03
2-MQ	6-sub	6-nitro-2-MQ	189.2	1	133.68	12.2493	150	N2	4000	2.7	15.3							4.08				2.088	41.1			56.03
2-MQ	8-sub	8-amino-2-MQ	159.1	1	124.15	3.1754	150	H2O	0	0.4	15.2							4.83				1.823	32.3			38.91
2-MQ	8-sub	8-amino-2-MQ	159.1	1	124.15	3.1754	150	H2O	500	0.5	15.2							4.83				1.823	32.3			38.91
2-MQ	8-sub	8-amino-2-MQ	159.1	1	124.15	3.1754	150	H2O	1000	0.3	15.2							4.83				1.823	32.3			38.91
2-MQ	8-sub	8-amino-2-MQ	159.1	1	124.15	3.1754	150	H2O	1500	-0.2	15.2							4.83				1.823	32.3			38.91
2-MQ	8-sub	8-amino-2-MQ	159.1	1	124.15	3.1754	150	H2O	2000	-1.6	15.2							4.83				1.823	32.3			38.91
2-MQ	8-sub	8-amino-2-MQ	159.1	1	124.15	3.1754	150	H2O	2500	-2	15.2							4.83				1.823	32.3			38.91
2-MQ	8-sub	8-amino-2-MQ	159.1	1	124.15	3.1754	150	H2O	3000	-1.7	15.2							4.83				1.823	32.3			38.91
2-MQ	8-sub	8-amino-2-MQ	159.1	1	124.15	3.1754	150	H2O	3250	-1.1	15.2							4.83				1.823	32.3			38.91
2-MQ	8-sub	8-amino-2-MQ	159.1	1	124.15	3.1754	150	H2O	3500	0.1	15.2							4.83				1.823	32.3			38.91
2-MQ	8-sub	8-amino-2-MQ	159.1	1	124.15	3.1754	150	H2O	3750	1.5	15.2							4.83				1.823	32.3			38.91
2-MQ	8-sub	8-amino-2-MQ	159.1	1	124.15	3.1754	150	H2O	4000	3.6	15.2							4.83				1.823	32.3			38.91
2-MQ	6-sub	6-amino-2-MQ	159.1	1	126.17	1.4648	150	H2O	0	0.4	14							6.47				1.555	35.3			38.91
2-MQ	6-sub	6-amino-2-MQ	159.1	1	126.17	1.4648	150	H2O	500	0.3	14							6.47				1.555	35.3			38.91
2-MQ	6-sub	6-amino-2-MQ	159.1	1	126.17	1.4648	150	H2O	1000	-0.3	14							6.47				1.555	35.3			38.91
2-MQ	6-sub	6-amino-2-MQ	159.1	1	126.17	1.4648	150	H2O	1500	-1.6	14							6.47				1.555	35.3			38.91
2-MQ	6-sub	6-amino-2-MQ	159.1	1	126.17	1.4648	150	H2O	2000	-3.4	14							6.47				1.555	35.3			38.91
2-MQ	6-sub	6-amino-2-MQ	159.1	1	126.17	1.4648	150	H2O	2500	-4.5	14							6.47				1.555	35.3			38.91
2-MQ	6-sub	6-amino-2-MQ	159.1	1	126.17	1.4648	150	H2O	3000	-4.9	14							6.47				1.555	35.3			38.91
2-MQ	6-sub	6-amino-2-MQ	159.1	1	126.17	1.4648	150	H2O	3250	-4.5	14							6.47				1.555	35.3			38.91
2-MQ	6-sub	6-amino-2-MQ	159.1	1	126.17	1.4648	150	H2O	3500	-3.3	14							6.47				1.555	35.3			38.91
2-MQ	6-sub	6-amino-2-MQ	159.1	1	126.17	1.4648	150	H2O	3750	-2	14							6.47				1.555	35.3			38.91
2-MQ	6-sub	6-amino-2-MQ	159.1	1	126.17	1.4648	150	H2O	4000	0.1	14							6.47				1.555	35.3			38.91
2-MQ	8-sub	8-methoxy-2-MQ	174.1	1	126.31	2.2665	150	H2O	0	0.4	11.8							4.13				2.182	27.3			22.12
2-MQ	8-sub	8-methoxy-2-MQ	174.1	1	126.31	2.2665	150	H2O	500	0.3	11.8							4.13				2.182	27.3			22.12
2-MQ	8-sub	8-methoxy-2-MQ	174.1	1	126.31	2.2665	150	H2O	1000	0.1	11.8							4.13				2.182	27.3			22.12
2-MQ	8-sub	8-methoxy-2-MQ	174.1	1	126.31	2.2665	150	H2O	1500	-0.1	11.8							4.13				2.182	27.3			22.12
2-MQ	8-sub	8-methoxy-2-MQ	174.1	1	126.31	2.2665	150	H2O	2000	-0.2	11.8							4.13				2.182	27.3			22.12
2-MQ	8-sub	8-methoxy-2-MQ	174.1	1	126.31	2.2665	150	H2O	2500	0.1	11.8							4.13				2.182	27.3			22.12
2-MQ	8-sub	8-methoxy-2-MQ	174.1	1	126.31	2.2665	150	H2O	3000	1.2	11.8							4.13				2.182	27.3			22.12
2-MQ	8-sub	8-methoxy-2-MQ	174.1	1	126.31	2.2665	150	H2O	3250	2.1	11.8							4.13				2.182	27.3			22.12
2-MQ	8-sub	8-methoxy-2-MQ	174.1	1	126.31	2.2665	150	H2O	3500	3.5	11.8							4.13				2.182	27.3			22.12
2-MQ	8-sub	8-methoxy-2-MQ	174.1	1	126.31	2.2665	150	H2O	3750	4.9	11.8							4.13				2.182	27.3			22.12
2-MQ	8-sub	8-methoxy-2-MQ	174.1	1	126.31	2.2665	150	H2O	4000	6.9	11.8							4.13				2.182	27.3			22.12
2-MQ	6-sub	6-methoxy-2-MQ	174.1	1	127.76	4.8416	150	H2O	0	0.2	14.3							5.87				2.327	29.2			22.12
2-MQ	6-sub	6-methoxy-2-MQ	174.1	1	127.76	4.8416	150	H2O	500	0.1	14.3							5.87				2.327	29.2			22.12
2-MQ	6-sub	6-methoxy-2-MQ	174.1	1	127.76	4.8416	150	H2O	1000	-0.4	14.3							5.87				2.327	29.2			22.12
2-MQ	6-sub	6-methoxy-2-MQ	174.1	1	127.76	4.8416	150	H2O	1500	-1.7	14.3							5.87				2.327	29.2			22.12
2-MQ	6-sub	6-methoxy-2-MQ	174.1	1	127.76	4.8416	150	H2O	2000	-3.5	14.3							5.87				2.327	29.2			22.12
2-MQ	6-sub	6-methoxy-2-MQ	174.1	1	127.76	4.8416	150	H2O	2500	-4.6	14.3							5.87				2.327	29.2			22.12
2-MQ	6-sub	6-methoxy-2-MQ	174.1	1	127.76	4.8416	150	H2O	3000	-4.5	14.3							5.87				2.327	29.2			22.12
2-MQ	6-sub	6-methoxy-2-MQ	174.1	1	127.76	4.8416	150	H2O	3250	-3.9	14.3							5.87				2.327	29.2			22.12
2-MQ	6-sub	6-methoxy-2-MQ	174.1	1	127.76	4.8416	150	H2O	3500	-2.7	14.3							5.87				2.327	29.2			22.12
2-MQ	6-sub	6-methoxy-2-MQ	174.1	1	127.76	4.8416	150	H2O	3750	-1.2	14.3							5.87				2.327	29.2			22.12
2-MQ	6-sub	6-methoxy-2-MQ	174.1	1	127.76	4.8416	150	H2O	4000	0.9	14.3							5.87				2.327	29.2			22.12
2-MQ	8-sub	8-methyl-2-MQ	158.1	1	124.3	2.8334	150	H2O	0	0.5	12.6							5.87				2.777	28.6			12.89
2-MQ	8-sub	8-methyl-2-MQ	158.1	1	124.3	2.8334	150	H2O	500	0.3	12.6							5.87				2.777	28.6			12.89
2-MQ	8-sub	8-methyl-2-MQ	158.1	1	124.3	2.8334	150	H2O	1000	-0.1	12.6							5.87				2.777	28.6			12.89
2-MQ	8-sub	8-methyl-2-MQ	158.1	1	124.3	2.8334	150	H2O	1500	-0.6	12.6							5.87				2.777	28.6			12.89
2-MQ	8-sub	8-methyl-2-MQ	158.1	1	124.3	2.8334	150	H2O	2000	-1	12.6							5.87				2.777	28.6			12.89
2-MQ	8-sub	8-methyl-2-MQ	158.1	1	124.3	2.8334	150	H2O	2500	-1.2	12.6							5.87				2.777	28.6			12.89
2-MQ	8-sub	8-methyl-2-MQ	158.1	1	124.3	2.8334	150	H2O	3000	-0.3	12.6							5.87				2.777	28.6			12.89
2-MQ	8-sub	8-methyl-2-MQ	158.1	1	124.3	2.8334	150	H2O	3250	0.5	12.6							5.87				2.777	28.6			12.89
2-MQ	8-sub	8-methyl-2-MQ	158.1	1	124.3	2.8334	150	H2O	3500	1.8	12.6							5.87				2.777	28.6			12.89
2-MQ	8-sub	8-methyl-2-MQ	158.1	1	124.3	2.8334	150	H2O	3750	3.3	12.6							5.87				2.777	28.6			12.89
2-MQ	8-sub	8-methyl-2-MQ	158.1	1	124.3	2.8334	150	H2O	4000	5.2	12.6							5.87				2.777	28.6			12.89
2-MQ	6-sub	6-methyl-2-MQ	158.1	1	125.65	3.6026	150	H2O	0	0.2	14.5							6.05				2.901	26.3			12.89
2-MQ	6-sub	6-methyl-2-MQ	158.1	1	125.65	3.6026	150	H2O	500	0.1	14.5							6.05				2.901	26.3			12.89
2-MQ	6-sub	6-methyl-2-MQ	158.1	1	125.65	3.6026	150	H2O	1000	-0.5	14.5							6.05				2.901	26.3			12.89
2-MQ	6-sub	6-methyl-2-MQ	158.1	1	125.65	3.6026	150	H2O	1500	-2	14.5							6.05				2.901	26.3			12.89
2-MQ	6-sub	6-methyl-2-MQ	158.1	1	125.65	3.6026	150	H2O	2000	-3.9	14.5							6.05				2.901	26.3			12.89
2-MQ	6-sub	6-methyl-2-MQ	158.1	1	125.65	3.6026	150	H2O	2500	-5.2	14.5							6.05				2.901	26.3			12.89
2-MQ	6-sub	6-methyl-2-MQ	158.1	1	125.65	3.6026	150	H2O	3000	-5.1	14.5							6.05				2.901	26.3			12.89
2-MQ	6-sub	6-methyl-2-MQ	158.1	1	125.65	3.6026	150	H2O	3250	-4.5	14.5							6.05				2.901	26.3			12.89
2-MQ	6-sub	6-methyl-2-MQ	158.1	1	125.65	3.6026	150	H2O	3500	-3.3	14.5							6.05				2.901	26.3			12.89
2-MQ	6-sub	6-methyl-2-MQ	158.1	1	125.65	3.6026	150	H2O	3750	-1.6	14.5							6.05				2.901	26.3			12.89
2-MQ	6-sub	6-methyl-2-MQ	158.1	1	125.65	3.6026	150	H2O	4000	0.5	14.5							6.05				2.901	26.3			12.89
2-MQ	8-sub	8-chloro-2-MQ	178.1	1	125.39	4.4755	150	H2O	0	0.3	12.8							3.17				2.97	29.1			12.89
2-MQ	8-sub	8-chloro-2-MQ	178.1	1	125.39	4.4755	150	H2O	500	0.3	12.8							3.17				2.97	29.1			12.89
2-MQ	8-sub	8-chloro-2-MQ	178.1	1	125.39	4.4755	150	H2O	1000	0	12.8							3.17				2.97	29.1			12.89
2-MQ	8-sub	8-chloro-2-MQ	178.1	1	125.39	4.4755	150	H2O	1500	-0.4	12.8							3.17				2.97	29.1			12.89
2-MQ	8-sub	8-chloro-2-MQ	178.1	1	125.39	4.4755	150	H2O	2000	-0.8	12.8							3.17				2.97	29.1			12.89
2-MQ	8-sub	8-chloro-2-MQ	178.1	1	125.39	4.4755	150	H2O	2500	-0.9	12.8							3.17				2.97	29.1			12.89
2-MQ	8-sub	8-chloro-2-MQ	178.1	1	125.39	4.4755	150	H2O	3000	-0.2	12.8							3.17				2.97	29.1			12.89
2-MQ	8-sub	8-chloro-2-MQ	178.1	1	125.39	4.4755	150	H2O	3250	0.5	12.8							3.17				2.97	29.1			12.89
2-MQ	8-sub	8-chloro-2-MQ	178.1	1	125.39	4.4755	150	H2O	3500	1.7	12.8							3.17				2.97	29.1			12.89
2-MQ	8-sub	8-chloro-2-MQ	178.1	1	125.39	4.4755	150	H2O	3750	3	12.8							3.17				2.97	29.1			12.89
2-MQ	8-sub	8-chloro-2-MQ	178.1	1	125.39	4.4755	150	H2O	4000	4.7	12.8							3.17				2.97	29.1			12.89
2-MQ	7-sub	7-chloro-2-MQ	178.1	1	128.14	6.8977	150	H2O	0	0.2	15.2							4.25				2.96	26.8			12.89
2-MQ	7-sub	7-chloro-2-MQ	178.1	1	128.14	6.8977	150	H2O	500	0.2	15.2							4.25				2.96	26.8			12.89
2-MQ	7-sub	7-chloro-2-MQ	178.1	1	128.14	6.8977	150	H2O	1000	-0.1	15.2							4.25				2.96	26.8			12.89
2-MQ	7-sub	7-chloro-2-MQ	178.1	1	128.14	6.8977	150	H2O	1500	-1.7	15.2							4.25				2.96	26.8			12.89
2-MQ	7-sub	7-chloro-2-MQ	178.1	1	128.14	6.8977	150	H2O	2000	-4.3	15.2							4.25				2.96	26.8			12.89
2-MQ	7-sub	7-chloro-2-MQ	178.1	1	128.14	6.8977	150	H2O	2500	-6.7	15.2							4.25				2.96	26.8			12.89
2-MQ	7-sub	7-chloro-2-MQ	178.1	1	128.14	6.8977	150	H2O	3000	-8	15.2							4.25				2.96	26.8			12.89
2-MQ	7-sub	7-chloro-2-MQ	178.1	1	128.14	6.8977	150	H2O	3250	-8.2	15.2							4.25				2.96	26.8			12.89
2-MQ	7-sub	7-chloro-2-MQ	178.1	1	128.14	6.8977	150	H2O	3500	-7.7	15.2							4.25				2.96	26.8			12.89
2-MQ	7-sub	7-chloro-2-MQ	178.1	1	128.14	6.8977	150	H2O	3750	-6.6	15.2							4.25				2.96	26.8			12.89
2-MQ	7-sub	7-chloro-2-MQ	178.1	1	128.14	6.8977	150	H2O	4000	-4.8	15.2							4.25				2.96	26.8			12.89
2-MQ	8-sub	8-nitro-2-MQ	189.2	1	129.53	7.3599	150	H2O	0	0.3	11.4							2.04				1.974	18			56.03
2-MQ	8-sub	8-nitro-2-MQ	189.2	1	129.53	7.3599	150	H2O	500	0.3	11.4							2.04				1.974	18			56.03
2-MQ	8-sub	8-nitro-2-MQ	189.2	1	129.53	7.3599	150	H2O	1000	0	11.4							2.04				1.974	18			56.03
2-MQ	8-sub	8-nitro-2-MQ	189.2	1	129.53	7.3599	150	H2O	1500	-0.4	11.4							2.04				1.974	18			56.03
2-MQ	8-sub	8-nitro-2-MQ	189.2	1	129.53	7.3599	150	H2O	2000	-0.9	11.4							2.04				1.974	18			56.03
2-MQ	8-sub	8-nitro-2-MQ	189.2	1	129.53	7.3599	150	H2O	2500	-1.2	11.4							2.04				1.974	18			56.03
2-MQ	8-sub	8-nitro-2-MQ	189.2	1	129.53	7.3599	150	H2O	3000	-0.8	11.4							2.04				1.974	18			56.03
2-MQ	8-sub	8-nitro-2-MQ	189.2	1	129.53	7.3599	150	H2O	3250	-0.3	11.4							2.04				1.974	18			56.03
2-MQ	8-sub	8-nitro-2-MQ	189.2	1	129.53	7.3599	150	H2O	3500	0.5	11.4							2.04				1.974	18			56.03
2-MQ	8-sub	8-nitro-2-MQ	189.2	1	129.53	7.3599	150	H2O	3750	1.6	11.4							2.04				1.974	18			56.03
2-MQ	8-sub	8-nitro-2-MQ	189.2	1	129.53	7.3599	150	H2O	4000	3	11.4							2.04				1.974	18			56.03
2-MQ	6-sub	6-nitro-2-MQ	189.2	1	133.68	12.2493	150	H2O	0	0.2	15.3							4.08				2.088	41.1			56.03
2-MQ	6-sub	6-nitro-2-MQ	189.2	1	133.68	12.2493	150	H2O	500	0.2	15.3							4.08				2.088	41.1			56.03
2-MQ	6-sub	6-nitro-2-MQ	189.2	1	133.68	12.2493	150	H2O	1000	0.1	15.3							4.08				2.088	41.1			56.03
2-MQ	6-sub	6-nitro-2-MQ	189.2	1	133.68	12.2493	150	H2O	1500	-1.6	15.3							4.08				2.088	41.1			56.03
2-MQ	6-sub	6-nitro-2-MQ	189.2	1	133.68	12.2493	150	H2O	2000	-4	15.3							4.08				2.088	41.1			56.03
2-MQ	6-sub	6-nitro-2-MQ	189.2	1	133.68	12.2493	150	H2O	2500	-7.2	15.3							4.08				2.088	41.1			56.03
2-MQ	6-sub	6-nitro-2-MQ	189.2	1	133.68	12.2493	150	H2O	3000	-10.3	15.3							4.08				2.088	41.1			56.03
2-MQ	6-sub	6-nitro-2-MQ	189.2	1	133.68	12.2493	150	H2O	3250	-11.5	15.3							4.08				2.088	41.1			56.03
2-MQ	6-sub	6-nitro-2-MQ	189.2	1	133.68	12.2493	150	H2O	3500	-12.1	15.3							4.08				2.088	41.1			56.03
2-MQ	6-sub	6-nitro-2-MQ	189.2	1	133.68	12.2493	150	H2O	3750	-12.1	15.3							4.08				2.088	41.1			56.03
2-MQ	6-sub	6-nitro-2-MQ	189.2	1	133.68	12.2493	150	H2O	4000	-11.5	15.3							4.08				2.088	41.1			56.03
2-MQ-8-OH	unsub	2-MQ-8-OH	160	1			150	MeOH	0	0.1		17.8					9.6	5.6
2-MQ-8-OH	unsub	2-MQ-8-OH	160	1			150	MeOH	500	-0.1		17.8					9.6	5.6
2-MQ-8-OH	unsub	2-MQ-8-OH	160	1			150	MeOH	1000	-1.2		17.8					9.6	5.6
2-MQ-8-OH	unsub	2-MQ-8-OH	160	1			150	MeOH	1500	-4.1		17.8					9.6	5.6
2-MQ-8-OH	unsub	2-MQ-8-OH	160	1			150	MeOH	2000	-9.4		17.8					9.6	5.6
2-MQ-8-OH	unsub	2-MQ-8-OH	160	1			150	MeOH	2500	-16.2		17.8					9.6	5.6
2-MQ-8-OH	unsub	2-MQ-8-OH	160	1			150	MeOH	3000	-22.3		17.8					9.6	5.6
2-MQ-8-OH	unsub	2-MQ-8-OH	160	1			150	MeOH	3250	-24.7		17.8					9.6	5.6
2-MQ-8-OH	unsub	2-MQ-8-OH	160	1			150	MeOH	3500	-26.2		17.8					9.6	5.6
2-MQ-8-OH	unsub	2-MQ-8-OH	160	1			150	MeOH	3750	-26		17.8					9.6	5.6
2-MQ-8-OH	unsub	2-MQ-8-OH	160	1			150	MeOH	4000	-25		17.8					9.6	5.6
2-MQ-8-OH	5-sub	5-F-2-MQ-8-OH	178	1	124.72	4.3802	150	MeOH	0	0.2		18.2					9.4	4.6					0
2-MQ-8-OH	5-sub	5-F-2-MQ-8-OH	178	1	124.72	4.3802	150	MeOH	500	-0.1		18.2					9.4	4.6					0
2-MQ-8-OH	5-sub	5-F-2-MQ-8-OH	178	1	124.72	4.3802	150	MeOH	1000	-1		18.2					9.4	4.6					0
2-MQ-8-OH	5-sub	5-F-2-MQ-8-OH	178	1	124.72	4.3802	150	MeOH	1500	-3.8		18.2					9.4	4.6					0
2-MQ-8-OH	5-sub	5-F-2-MQ-8-OH	178	1	124.72	4.3802	150	MeOH	2000	-8.6		18.2					9.4	4.6					0
2-MQ-8-OH	5-sub	5-F-2-MQ-8-OH	178	1	124.72	4.3802	150	MeOH	2500	-15.4		18.2					9.4	4.6					0
2-MQ-8-OH	5-sub	5-F-2-MQ-8-OH	178	1	124.72	4.3802	150	MeOH	3000	-22.4		18.2					9.4	4.6					0
2-MQ-8-OH	5-sub	5-F-2-MQ-8-OH	178	1	124.72	4.3802	150	MeOH	3250	-25.1		18.2					9.4	4.6					0
2-MQ-8-OH	5-sub	5-F-2-MQ-8-OH	178	1	124.72	4.3802	150	MeOH	3500	-27.2		18.2					9.4	4.6					0
2-MQ-8-OH	5-sub	5-F-2-MQ-8-OH	178	1	124.72	4.3802	150	MeOH	3750	-28.3		18.2					9.4	4.6					0
2-MQ-8-OH	5-sub	5-F-2-MQ-8-OH	178	1	124.72	4.3802	150	MeOH	4000	-28.1		18.2					9.4	4.6					0
2-MQ-8-OH	5-sub	5-OMe-2-MQ-8-OH	190	1	128.1	2.4978	150	MeOH	0	0.3		16.8					10.6	5.4					2.15402
2-MQ-8-OH	5-sub	5-OMe-2-MQ-8-OH	190	1	128.1	2.4978	150	MeOH	500	-0.1		16.8					10.6	5.4					2.15402
2-MQ-8-OH	5-sub	5-OMe-2-MQ-8-OH	190	1	128.1	2.4978	150	MeOH	1000	-1.2		16.8					10.6	5.4					2.15402
2-MQ-8-OH	5-sub	5-OMe-2-MQ-8-OH	190	1	128.1	2.4978	150	MeOH	1500	-3.7		16.8					10.6	5.4					2.15402
2-MQ-8-OH	5-sub	5-OMe-2-MQ-8-OH	190	1	128.1	2.4978	150	MeOH	2000	-7.7		16.8					10.6	5.4					2.15402
2-MQ-8-OH	5-sub	5-OMe-2-MQ-8-OH	190	1	128.1	2.4978	150	MeOH	2500	-12.6		16.8					10.6	5.4					2.15402
2-MQ-8-OH	5-sub	5-OMe-2-MQ-8-OH	190	1	128.1	2.4978	150	MeOH	3000	-15.7		16.8					10.6	5.4					2.15402
2-MQ-8-OH	5-sub	5-OMe-2-MQ-8-OH	190	1	128.1	2.4978	150	MeOH	3250	-16.6		16.8					10.6	5.4					2.15402
2-MQ-8-OH	5-sub	5-OMe-2-MQ-8-OH	190	1	128.1	2.4978	150	MeOH	3500	-16.9		16.8					10.6	5.4					2.15402
2-MQ-8-OH	5-sub	5-OMe-2-MQ-8-OH	190	1	128.1	2.4978	150	MeOH	3750	-15.3		16.8					10.6	5.4					2.15402
2-MQ-8-OH	5-sub	5-OMe-2-MQ-8-OH	190	1	128.1	2.4978	150	MeOH	4000	-14.2		16.8					10.6	5.4					2.15402
2-MQ-8-OH	5-sub	5-Cl-2-MQ-8-OH	194	1	128.12	5.5183	150	MeOH	0	0		18.3					9.2	4.5					2.27431
2-MQ-8-OH	5-sub	5-Cl-2-MQ-8-OH	194	1	128.12	5.5183	150	MeOH	500	-0.1		18.3					9.2	4.5					2.27431
2-MQ-8-OH	5-sub	5-Cl-2-MQ-8-OH	194	1	128.12	5.5183	150	MeOH	1000	-1		18.3					9.2	4.5					2.27431
2-MQ-8-OH	5-sub	5-Cl-2-MQ-8-OH	194	1	128.12	5.5183	150	MeOH	1500	-3.2		18.3					9.2	4.5					2.27431
2-MQ-8-OH	5-sub	5-Cl-2-MQ-8-OH	194	1	128.12	5.5183	150	MeOH	2000	-7.3		18.3					9.2	4.5					2.27431
2-MQ-8-OH	5-sub	5-Cl-2-MQ-8-OH	194	1	128.12	5.5183	150	MeOH	2500	-13.5		18.3					9.2	4.5					2.27431
2-MQ-8-OH	5-sub	5-Cl-2-MQ-8-OH	194	1	128.12	5.5183	150	MeOH	3000	-20.2		18.3					9.2	4.5					2.27431
2-MQ-8-OH	5-sub	5-Cl-2-MQ-8-OH	194	1	128.12	5.5183	150	MeOH	3250	-23.1		18.3					9.2	4.5					2.27431
2-MQ-8-OH	5-sub	5-Cl-2-MQ-8-OH	194	1	128.12	5.5183	150	MeOH	3500	-25.3		18.3					9.2	4.5					2.27431
2-MQ-8-OH	5-sub	5-Cl-2-MQ-8-OH	194	1	128.12	5.5183	150	MeOH	3750	-26.6		18.3					9.2	4.5					2.27431
2-MQ-8-OH	5-sub	5-Cl-2-MQ-8-OH	194	1	128.12	5.5183	150	MeOH	4000	-27.3		18.3					9.2	4.5					2.27431
2-MQ-8-OH	5-sub	5-Br-2-MQ-8-OH	238	1	129.45	7.991	150	MeOH	0	0.2		18.3					9.2	4.5					0
2-MQ-8-OH	5-sub	5-Br-2-MQ-8-OH	238	1	129.45	7.991	150	MeOH	500	0		18.3					9.2	4.5					0
2-MQ-8-OH	5-sub	5-Br-2-MQ-8-OH	238	1	129.45	7.991	150	MeOH	1000	-0.6		18.3					9.2	4.5					0
2-MQ-8-OH	5-sub	5-Br-2-MQ-8-OH	238	1	129.45	7.991	150	MeOH	1500	-2.9		18.3					9.2	4.5					0
2-MQ-8-OH	5-sub	5-Br-2-MQ-8-OH	238	1	129.45	7.991	150	MeOH	2000	-6.6		18.3					9.2	4.5					0
2-MQ-8-OH	5-sub	5-Br-2-MQ-8-OH	238	1	129.45	7.991	150	MeOH	2500	-12.2		18.3					9.2	4.5					0
2-MQ-8-OH	5-sub	5-Br-2-MQ-8-OH	238	1	129.45	7.991	150	MeOH	3000	-18.4		18.3					9.2	4.5					0
2-MQ-8-OH	5-sub	5-Br-2-MQ-8-OH	238	1	129.45	7.991	150	MeOH	3250	-21.4		18.3					9.2	4.5					0
2-MQ-8-OH	5-sub	5-Br-2-MQ-8-OH	238	1	129.45	7.991	150	MeOH	3500	-23.6		18.3					9.2	4.5					0
2-MQ-8-OH	5-sub	5-Br-2-MQ-8-OH	238	1	129.45	7.991	150	MeOH	3750	-25.1		18.3					9.2	4.5					0
2-MQ-8-OH	5-sub	5-Br-2-MQ-8-OH	238	1	129.45	7.991	150	MeOH	4000	-25.7		18.3					9.2	4.5					0
2-MQ-8-OH	5-sub	5-Me-2-MQ-8-OH	174	1	126.05	2.5616	150	MeOH	0	0.2		17.4					10.5	5.7					0.54911
2-MQ-8-OH	5-sub	5-Me-2-MQ-8-OH	174	1	126.05	2.5616	150	MeOH	500	-0.1		17.4					10.5	5.7					0.54911
2-MQ-8-OH	5-sub	5-Me-2-MQ-8-OH	174	1	126.05	2.5616	150	MeOH	1000	-1.1		17.4					10.5	5.7					0.54911
2-MQ-8-OH	5-sub	5-Me-2-MQ-8-OH	174	1	126.05	2.5616	150	MeOH	1500	-3.7		17.4					10.5	5.7					0.54911
2-MQ-8-OH	5-sub	5-Me-2-MQ-8-OH	174	1	126.05	2.5616	150	MeOH	2000	-8.1		17.4					10.5	5.7					0.54911
2-MQ-8-OH	5-sub	5-Me-2-MQ-8-OH	174	1	126.05	2.5616	150	MeOH	2500	-13.7		17.4					10.5	5.7					0.54911
2-MQ-8-OH	5-sub	5-Me-2-MQ-8-OH	174	1	126.05	2.5616	150	MeOH	3000	-18.5		17.4					10.5	5.7					0.54911
2-MQ-8-OH	5-sub	5-Me-2-MQ-8-OH	174	1	126.05	2.5616	150	MeOH	3250	-19.9		17.4					10.5	5.7					0.54911
2-MQ-8-OH	5-sub	5-Me-2-MQ-8-OH	174	1	126.05	2.5616	150	MeOH	3500	-20.4		17.4					10.5	5.7					0.54911
2-MQ-8-OH	5-sub	5-Me-2-MQ-8-OH	174	1	126.05	2.5616	150	MeOH	3750	-20.4		17.4					10.5	5.7					0.54911
2-MQ-8-OH	5-sub	5-Me-2-MQ-8-OH	174	1	126.05	2.5616	150	MeOH	4000	-18.7		17.4					10.5	5.7					0.54911
2-MQ-8-OH	5-sub	5-CN-2-MQ-8-OH	185	1	133.31	8.0752	150	MeOH	0	0.2		19.5					7.6	3.6					2.35731
2-MQ-8-OH	5-sub	5-CN-2-MQ-8-OH	185	1	133.31	8.0752	150	MeOH	500	-0.1		19.5					7.6	3.6					2.35731
2-MQ-8-OH	5-sub	5-CN-2-MQ-8-OH	185	1	133.31	8.0752	150	MeOH	1000	-0.9		19.5					7.6	3.6					2.35731
2-MQ-8-OH	5-sub	5-CN-2-MQ-8-OH	185	1	133.31	8.0752	150	MeOH	1500	-3		19.5					7.6	3.6					2.35731
2-MQ-8-OH	5-sub	5-CN-2-MQ-8-OH	185	1	133.31	8.0752	150	MeOH	2000	-6.5		19.5					7.6	3.6					2.35731
2-MQ-8-OH	5-sub	5-CN-2-MQ-8-OH	185	1	133.31	8.0752	150	MeOH	2500	-12.1		19.5					7.6	3.6					2.35731
2-MQ-8-OH	5-sub	5-CN-2-MQ-8-OH	185	1	133.31	8.0752	150	MeOH	3000	-19.6		19.5					7.6	3.6					2.35731
2-MQ-8-OH	5-sub	5-CN-2-MQ-8-OH	185	1	133.31	8.0752	150	MeOH	3250	-23.5		19.5					7.6	3.6					2.35731
2-MQ-8-OH	5-sub	5-CN-2-MQ-8-OH	185	1	133.31	8.0752	150	MeOH	3500	-27.3		19.5					7.6	3.6					2.35731
2-MQ-8-OH	5-sub	5-CN-2-MQ-8-OH	185	1	133.31	8.0752	150	MeOH	3750	-30.8		19.5					7.6	3.6					2.35731
2-MQ-8-OH	5-sub	5-CN-2-MQ-8-OH	185	1	133.31	8.0752	150	MeOH	4000	-33.2		19.5					7.6	3.6					2.35731
2-MQ-8-OH	5-sub	5-NO2-2-MQ-8-OH	205	1	133.14	9.7615	150	MeOH	0	0.2		20					6.55	2.7					3.86104
2-MQ-8-OH	5-sub	5-NO2-2-MQ-8-OH	205	1	133.14	9.7615	150	MeOH	500	-0.1		20					6.55	2.7					3.86104
2-MQ-8-OH	5-sub	5-NO2-2-MQ-8-OH	205	1	133.14	9.7615	150	MeOH	1000	-0.9		20					6.55	2.7					3.86104
2-MQ-8-OH	5-sub	5-NO2-2-MQ-8-OH	205	1	133.14	9.7615	150	MeOH	1500	-2.7		20					6.55	2.7					3.86104
2-MQ-8-OH	5-sub	5-NO2-2-MQ-8-OH	205	1	133.14	9.7615	150	MeOH	2000	-5.9		20					6.55	2.7					3.86104
2-MQ-8-OH	5-sub	5-NO2-2-MQ-8-OH	205	1	133.14	9.7615	150	MeOH	2500	-10.7		20					6.55	2.7					3.86104
2-MQ-8-OH	5-sub	5-NO2-2-MQ-8-OH	205	1	133.14	9.7615	150	MeOH	3000	-17.5		20					6.55	2.7					3.86104
2-MQ-8-OH	5-sub	5-NO2-2-MQ-8-OH	205	1	133.14	9.7615	150	MeOH	3250	-21.5		20					6.55	2.7					3.86104
2-MQ-8-OH	5-sub	5-NO2-2-MQ-8-OH	205	1	133.14	9.7615	150	MeOH	3500	-25.2		20					6.55	2.7					3.86104
2-MQ-8-OH	5-sub	5-NO2-2-MQ-8-OH	205	1	133.14	9.7615	150	MeOH	3750	-28.6		20					6.55	2.7					3.86104
2-MQ-8-OH	5-sub	5-NO2-2-MQ-8-OH	205	1	133.14	9.7615	150	MeOH	4000	-31.5		20					6.55	2.7					3.86104
2-MQ-8-OH	6-sub	6-F-2-MQ-8-OH	178	1	125.37	5.1432	150	MeOH	0	0.1		19					8.9	4.9					0.85661
2-MQ-8-OH	6-sub	6-F-2-MQ-8-OH	178	1	125.37	5.1432	150	MeOH	500	-0.1		19					8.9	4.9					0.85661
2-MQ-8-OH	6-sub	6-F-2-MQ-8-OH	178	1	125.37	5.1432	150	MeOH	1000	-0.9		19					8.9	4.9					0.85661
2-MQ-8-OH	6-sub	6-F-2-MQ-8-OH	178	1	125.37	5.1432	150	MeOH	1500	-3.3		19					8.9	4.9					0.85661
2-MQ-8-OH	6-sub	6-F-2-MQ-8-OH	178	1	125.37	5.1432	150	MeOH	2000	-7.4		19					8.9	4.9					0.85661
2-MQ-8-OH	6-sub	6-F-2-MQ-8-OH	178	1	125.37	5.1432	150	MeOH	2500	-14.1		19					8.9	4.9					0.85661
2-MQ-8-OH	6-sub	6-F-2-MQ-8-OH	178	1	125.37	5.1432	150	MeOH	3000	-22.2		19					8.9	4.9					0.85661
2-MQ-8-OH	6-sub	6-F-2-MQ-8-OH	178	1	125.37	5.1432	150	MeOH	3250	-25.9		19					8.9	4.9					0.85661
2-MQ-8-OH	6-sub	6-F-2-MQ-8-OH	178	1	125.37	5.1432	150	MeOH	3500	-29		19					8.9	4.9					0.85661
2-MQ-8-OH	6-sub	6-F-2-MQ-8-OH	178	1	125.37	5.1432	150	MeOH	3750	-31.5		19					8.9	4.9					0.85661
2-MQ-8-OH	6-sub	6-F-2-MQ-8-OH	178	1	125.37	5.1432	150	MeOH	4000	-32.7		19					8.9	4.9					0.85661
2-MQ-8-OH	6-sub	6-Cl-2-MQ-8-OH	194	1	129.3	6.3429	150	MeOH	0	0		18.7					8.9	4.7					1.40527
2-MQ-8-OH	6-sub	6-Cl-2-MQ-8-OH	194	1	129.3	6.3429	150	MeOH	500	-0.1		18.7					8.9	4.7					1.40527
2-MQ-8-OH	6-sub	6-Cl-2-MQ-8-OH	194	1	129.3	6.3429	150	MeOH	1000	-0.9		18.7					8.9	4.7					1.40527
2-MQ-8-OH	6-sub	6-Cl-2-MQ-8-OH	194	1	129.3	6.3429	150	MeOH	1500	-3		18.7					8.9	4.7					1.40527
2-MQ-8-OH	6-sub	6-Cl-2-MQ-8-OH	194	1	129.3	6.3429	150	MeOH	2000	-7		18.7					8.9	4.7					1.40527
2-MQ-8-OH	6-sub	6-Cl-2-MQ-8-OH	194	1	129.3	6.3429	150	MeOH	2500	-13.3		18.7					8.9	4.7					1.40527
2-MQ-8-OH	6-sub	6-Cl-2-MQ-8-OH	194	1	129.3	6.3429	150	MeOH	3000	-20.7		18.7					8.9	4.7					1.40527
2-MQ-8-OH	6-sub	6-Cl-2-MQ-8-OH	194	1	129.3	6.3429	150	MeOH	3250	-24.2		18.7					8.9	4.7					1.40527
2-MQ-8-OH	6-sub	6-Cl-2-MQ-8-OH	194	1	129.3	6.3429	150	MeOH	3500	-27.2		18.7					8.9	4.7					1.40527
2-MQ-8-OH	6-sub	6-Cl-2-MQ-8-OH	194	1	129.3	6.3429	150	MeOH	3750	-29.6		18.7					8.9	4.7					1.40527
2-MQ-8-OH	6-sub	6-Cl-2-MQ-8-OH	194	1	129.3	6.3429	150	MeOH	4000	-30.7		18.7					8.9	4.7					1.40527
2-MQ-8-OH	6-sub	6-Br-2-MQ-8-OH	238	1	130.27	9.2331	150	MeOH	0	0		18.6					9.1	4.6					0.15301
2-MQ-8-OH	6-sub	6-Br-2-MQ-8-OH	238	1	130.27	9.2331	150	MeOH	500	-0.1		18.6					9.1	4.6					0.15301
2-MQ-8-OH	6-sub	6-Br-2-MQ-8-OH	238	1	130.27	9.2331	150	MeOH	1000	-0.8		18.6					9.1	4.6					0.15301
2-MQ-8-OH	6-sub	6-Br-2-MQ-8-OH	238	1	130.27	9.2331	150	MeOH	1500	-2.8		18.6					9.1	4.6					0.15301
2-MQ-8-OH	6-sub	6-Br-2-MQ-8-OH	238	1	130.27	9.2331	150	MeOH	2000	-6.4		18.6					9.1	4.6					0.15301
2-MQ-8-OH	6-sub	6-Br-2-MQ-8-OH	238	1	130.27	9.2331	150	MeOH	2500	-12.1		18.6					9.1	4.6					0.15301
2-MQ-8-OH	6-sub	6-Br-2-MQ-8-OH	238	1	130.27	9.2331	150	MeOH	3000	-19.1		18.6					9.1	4.6					0.15301
2-MQ-8-OH	6-sub	6-Br-2-MQ-8-OH	238	1	130.27	9.2331	150	MeOH	3250	-22.4		18.6					9.1	4.6					0.15301
2-MQ-8-OH	6-sub	6-Br-2-MQ-8-OH	238	1	130.27	9.2331	150	MeOH	3500	-25.5		18.6					9.1	4.6					0.15301
2-MQ-8-OH	6-sub	6-Br-2-MQ-8-OH	238	1	130.27	9.2331	150	MeOH	3750	-27.8		18.6					9.1	4.6					0.15301
2-MQ-8-OH	6-sub	6-Br-2-MQ-8-OH	238	1	130.27	9.2331	150	MeOH	4000	-29.1		18.6					9.1	4.6					0.15301
2-MQ-8-OH	6-sub	6-Me-2-MQ-8-OH	174	1	126.49	2.672	150	MeOH	0	0		17.4					10	5.7					0.81423
2-MQ-8-OH	6-sub	6-Me-2-MQ-8-OH	174	1	126.49	2.672	150	MeOH	500	-0.1		17.4					10	5.7					0.81423
2-MQ-8-OH	6-sub	6-Me-2-MQ-8-OH	174	1	126.49	2.672	150	MeOH	1000	-1.1		17.4					10	5.7					0.81423
2-MQ-8-OH	6-sub	6-Me-2-MQ-8-OH	174	1	126.49	2.672	150	MeOH	1500	-3.8		17.4					10	5.7					0.81423
2-MQ-8-OH	6-sub	6-Me-2-MQ-8-OH	174	1	126.49	2.672	150	MeOH	2000	-8.6		17.4					10	5.7					0.81423
2-MQ-8-OH	6-sub	6-Me-2-MQ-8-OH	174	1	126.49	2.672	150	MeOH	2500	-14.4		17.4					10	5.7					0.81423
2-MQ-8-OH	6-sub	6-Me-2-MQ-8-OH	174	1	126.49	2.672	150	MeOH	3000	-19.7		17.4					10	5.7					0.81423
2-MQ-8-OH	6-sub	6-Me-2-MQ-8-OH	174	1	126.49	2.672	150	MeOH	3250	-21		17.4					10	5.7					0.81423
2-MQ-8-OH	6-sub	6-Me-2-MQ-8-OH	174	1	126.49	2.672	150	MeOH	3500	-22		17.4					10	5.7					0.81423
2-MQ-8-OH	6-sub	6-Me-2-MQ-8-OH	174	1	126.49	2.672	150	MeOH	3750	-21.5		17.4					10	5.7					0.81423
2-MQ-8-OH	6-sub	6-Me-2-MQ-8-OH	174	1	126.49	2.672	150	MeOH	4000	-20.6		17.4					10	5.7					0.81423
2-MQ-8-OH	6-sub	6-CN-2-MQ-8-OH	185	1	133.76	9.0469	150	MeOH	0	0		19.6					8.6	4.1					1.20127
2-MQ-8-OH	6-sub	6-CN-2-MQ-8-OH	185	1	133.76	9.0469	150	MeOH	500	-0.1		19.6					8.6	4.1					1.20127
2-MQ-8-OH	6-sub	6-CN-2-MQ-8-OH	185	1	133.76	9.0469	150	MeOH	1000	-0.9		19.6					8.6	4.1					1.20127
2-MQ-8-OH	6-sub	6-CN-2-MQ-8-OH	185	1	133.76	9.0469	150	MeOH	1500	-3		19.6					8.6	4.1					1.20127
2-MQ-8-OH	6-sub	6-CN-2-MQ-8-OH	185	1	133.76	9.0469	150	MeOH	2000	-6.7		19.6					8.6	4.1					1.20127
2-MQ-8-OH	6-sub	6-CN-2-MQ-8-OH	185	1	133.76	9.0469	150	MeOH	2500	-12.3		19.6					8.6	4.1					1.20127
2-MQ-8-OH	6-sub	6-CN-2-MQ-8-OH	185	1	133.76	9.0469	150	MeOH	3000	-20.1		19.6					8.6	4.1					1.20127
2-MQ-8-OH	6-sub	6-CN-2-MQ-8-OH	185	1	133.76	9.0469	150	MeOH	3250	-24.4		19.6					8.6	4.1					1.20127
2-MQ-8-OH	6-sub	6-CN-2-MQ-8-OH	185	1	133.76	9.0469	150	MeOH	3500	-28.7		19.6					8.6	4.1					1.20127
2-MQ-8-OH	6-sub	6-CN-2-MQ-8-OH	185	1	133.76	9.0469	150	MeOH	3750	-32.4		19.6					8.6	4.1					1.20127
2-MQ-8-OH	6-sub	6-CN-2-MQ-8-OH	185	1	133.76	9.0469	150	MeOH	4000	-35.6		19.6					8.6	4.1					1.20127
2-MQ-8-OH	6-sub	6-OMe-2-MQ-8-OH	190	1	128.82	3.7738	150	MeOH	0	0		17.7					9.4	5.6					0.44119
2-MQ-8-OH	6-sub	6-OMe-2-MQ-8-OH	190	1	128.82	3.7738	150	MeOH	500	-0.1		17.7					9.4	5.6					0.44119
2-MQ-8-OH	6-sub	6-OMe-2-MQ-8-OH	190	1	128.82	3.7738	150	MeOH	1000	-0.9		17.7					9.4	5.6					0.44119
2-MQ-8-OH	6-sub	6-OMe-2-MQ-8-OH	190	1	128.82	3.7738	150	MeOH	1500	-3.4		17.7					9.4	5.6					0.44119
2-MQ-8-OH	6-sub	6-OMe-2-MQ-8-OH	190	1	128.82	3.7738	150	MeOH	2000	-7.7		17.7					9.4	5.6					0.44119
2-MQ-8-OH	6-sub	6-OMe-2-MQ-8-OH	190	1	128.82	3.7738	150	MeOH	2500	-13.6		17.7					9.4	5.6					0.44119
2-MQ-8-OH	6-sub	6-OMe-2-MQ-8-OH	190	1	128.82	3.7738	150	MeOH	3000	-19		17.7					9.4	5.6					0.44119
2-MQ-8-OH	6-sub	6-OMe-2-MQ-8-OH	190	1	128.82	3.7738	150	MeOH	3250	-20.8		17.7					9.4	5.6					0.44119
2-MQ-8-OH	6-sub	6-OMe-2-MQ-8-OH	190	1	128.82	3.7738	150	MeOH	3500	-22.1		17.7					9.4	5.6					0.44119
2-MQ-8-OH	6-sub	6-OMe-2-MQ-8-OH	190	1	128.82	3.7738	150	MeOH	3750	-22.5		17.7					9.4	5.6					0.44119
2-MQ-8-OH	6-sub	6-OMe-2-MQ-8-OH	190	1	128.82	3.7738	150	MeOH	4000	-21.2		17.7					9.4	5.6					0.44119
2-MQ-8-OH	6-sub	6-NO2-2-MQ-8-OH	205	1	134.25	11.1713	150	MeOH	0	0		19.9					8.3	3.8					1.73116
2-MQ-8-OH	6-sub	6-NO2-2-MQ-8-OH	205	1	134.25	11.1713	150	MeOH	500	-0.1		19.9					8.3	3.8					1.73116
2-MQ-8-OH	6-sub	6-NO2-2-MQ-8-OH	205	1	134.25	11.1713	150	MeOH	1000	-0.9		19.9					8.3	3.8					1.73116
2-MQ-8-OH	6-sub	6-NO2-2-MQ-8-OH	205	1	134.25	11.1713	150	MeOH	1500	-3		19.9					8.3	3.8					1.73116
2-MQ-8-OH	6-sub	6-NO2-2-MQ-8-OH	205	1	134.25	11.1713	150	MeOH	2000	-6.3		19.9					8.3	3.8					1.73116
2-MQ-8-OH	6-sub	6-NO2-2-MQ-8-OH	205	1	134.25	11.1713	150	MeOH	2500	-11.4		19.9					8.3	3.8					1.73116
2-MQ-8-OH	6-sub	6-NO2-2-MQ-8-OH	205	1	134.25	11.1713	150	MeOH	3000	-18.5		19.9					8.3	3.8					1.73116
2-MQ-8-OH	6-sub	6-NO2-2-MQ-8-OH	205	1	134.25	11.1713	150	MeOH	3250	-22.6		19.9					8.3	3.8					1.73116
2-MQ-8-OH	6-sub	6-NO2-2-MQ-8-OH	205	1	134.25	11.1713	150	MeOH	3500	-26.7		19.9					8.3	3.8					1.73116
2-MQ-8-OH	6-sub	6-NO2-2-MQ-8-OH	205	1	134.25	11.1713	150	MeOH	3750	-30.5		19.9					8.3	3.8					1.73116
2-MQ-8-OH	6-sub	6-NO2-2-MQ-8-OH	205	1	134.25	11.1713	150	MeOH	4000	-33.8		19.9					8.3	3.8					1.73116
2-MQ-8-OH	7-sub	7-F-2-MQ-8-OH	178	1	125.22	4.312	150	MeOH	0	0.1		16.3					9	4.9					2.57158
2-MQ-8-OH	7-sub	7-F-2-MQ-8-OH	178	1	125.22	4.312	150	MeOH	500	-0.1		16.3					9	4.9					2.57158
2-MQ-8-OH	7-sub	7-F-2-MQ-8-OH	178	1	125.22	4.312	150	MeOH	1000	-1.2		16.3					9	4.9					2.57158
2-MQ-8-OH	7-sub	7-F-2-MQ-8-OH	178	1	125.22	4.312	150	MeOH	1500	-4		16.3					9	4.9					2.57158
2-MQ-8-OH	7-sub	7-F-2-MQ-8-OH	178	1	125.22	4.312	150	MeOH	2000	-9		16.3					9	4.9					2.57158
2-MQ-8-OH	7-sub	7-F-2-MQ-8-OH	178	1	125.22	4.312	150	MeOH	2500	-15.4		16.3					9	4.9					2.57158
2-MQ-8-OH	7-sub	7-F-2-MQ-8-OH	178	1	125.22	4.312	150	MeOH	3000	-21.3		16.3					9	4.9					2.57158
2-MQ-8-OH	7-sub	7-F-2-MQ-8-OH	178	1	125.22	4.312	150	MeOH	3250	-23.4		16.3					9	4.9					2.57158
2-MQ-8-OH	7-sub	7-F-2-MQ-8-OH	178	1	125.22	4.312	150	MeOH	3500	-24.4		16.3					9	4.9					2.57158
2-MQ-8-OH	7-sub	7-F-2-MQ-8-OH	178	1	125.22	4.312	150	MeOH	3750	-24.3		16.3					9	4.9					2.57158
2-MQ-8-OH	7-sub	7-F-2-MQ-8-OH	178	1	125.22	4.312	150	MeOH	4000	-23.4		16.3					9	4.9					2.57158
2-MQ-8-OH	7-sub	7-Cl-2-MQ-8-OH	194	1	128.15	5.3902	150	MeOH	0	0.1		16.5					8.65	4.4					9.85062
2-MQ-8-OH	7-sub	7-Cl-2-MQ-8-OH	194	1	128.15	5.3902	150	MeOH	500	-0.2		16.5					8.65	4.4					9.85062
2-MQ-8-OH	7-sub	7-Cl-2-MQ-8-OH	194	1	128.15	5.3902	150	MeOH	1000	-1.1		16.5					8.65	4.4					9.85062
2-MQ-8-OH	7-sub	7-Cl-2-MQ-8-OH	194	1	128.15	5.3902	150	MeOH	1500	-3.7		16.5					8.65	4.4					9.85062
2-MQ-8-OH	7-sub	7-Cl-2-MQ-8-OH	194	1	128.15	5.3902	150	MeOH	2000	-7.4		16.5					8.65	4.4					9.85062
2-MQ-8-OH	7-sub	7-Cl-2-MQ-8-OH	194	1	128.15	5.3902	150	MeOH	2500	-11		16.5					8.65	4.4					9.85062
2-MQ-8-OH	7-sub	7-Cl-2-MQ-8-OH	194	1	128.15	5.3902	150	MeOH	3000	-13		16.5					8.65	4.4					9.85062
2-MQ-8-OH	7-sub	7-Cl-2-MQ-8-OH	194	1	128.15	5.3902	150	MeOH	3250	-13.2		16.5					8.65	4.4					9.85062
2-MQ-8-OH	7-sub	7-Cl-2-MQ-8-OH	194	1	128.15	5.3902	150	MeOH	3500	-13.1		16.5					8.65	4.4					9.85062
2-MQ-8-OH	7-sub	7-Cl-2-MQ-8-OH	194	1	128.15	5.3902	150	MeOH	3750	-11.8		16.5					8.65	4.4					9.85062
2-MQ-8-OH	7-sub	7-Cl-2-MQ-8-OH	194	1	128.15	5.3902	150	MeOH	4000	-10.2		16.5					8.65	4.4					9.85062
2-MQ-8-OH	7-sub	7-Br-2-MQ-8-OH	238	1	129.56	7.9651	150	MeOH	0	0		15.9					8.6	4.3					4.09539
2-MQ-8-OH	7-sub	7-Br-2-MQ-8-OH	238	1	129.56	7.9651	150	MeOH	500	-0.1		15.9					8.6	4.3					4.09539
2-MQ-8-OH	7-sub	7-Br-2-MQ-8-OH	238	1	129.56	7.9651	150	MeOH	1000	-1		15.9					8.6	4.3					4.09539
2-MQ-8-OH	7-sub	7-Br-2-MQ-8-OH	238	1	129.56	7.9651	150	MeOH	1500	-3.1		15.9					8.6	4.3					4.09539
2-MQ-8-OH	7-sub	7-Br-2-MQ-8-OH	238	1	129.56	7.9651	150	MeOH	2000	-6.1		15.9					8.6	4.3					4.09539
2-MQ-8-OH	7-sub	7-Br-2-MQ-8-OH	238	1	129.56	7.9651	150	MeOH	2500	-8.9		15.9					8.6	4.3					4.09539
2-MQ-8-OH	7-sub	7-Br-2-MQ-8-OH	238	1	129.56	7.9651	150	MeOH	3000	-10.3		15.9					8.6	4.3					4.09539
2-MQ-8-OH	7-sub	7-Br-2-MQ-8-OH	238	1	129.56	7.9651	150	MeOH	3250	-10.2		15.9					8.6	4.3					4.09539
2-MQ-8-OH	7-sub	7-Br-2-MQ-8-OH	238	1	129.56	7.9651	150	MeOH	3500	-9.9		15.9					8.6	4.3					4.09539
2-MQ-8-OH	7-sub	7-Br-2-MQ-8-OH	238	1	129.56	7.9651	150	MeOH	3750	-8.5		15.9					8.6	4.3					4.09539
2-MQ-8-OH	7-sub	7-Br-2-MQ-8-OH	238	1	129.56	7.9651	150	MeOH	4000	-6.5		15.9					8.6	4.3					4.09539
2-MQ-8-OH	7-sub	7-Me-2-MQ-8-OH	174	1	126.39	2.2812	150	MeOH	0	0.1		15					10.7	5.6					4.14371
2-MQ-8-OH	7-sub	7-Me-2-MQ-8-OH	174	1	126.39	2.2812	150	MeOH	500	-0.1		15					10.7	5.6					4.14371
2-MQ-8-OH	7-sub	7-Me-2-MQ-8-OH	174	1	126.39	2.2812	150	MeOH	1000	-1.2		15					10.7	5.6					4.14371
2-MQ-8-OH	7-sub	7-Me-2-MQ-8-OH	174	1	126.39	2.2812	150	MeOH	1500	-3.7		15					10.7	5.6					4.14371
2-MQ-8-OH	7-sub	7-Me-2-MQ-8-OH	174	1	126.39	2.2812	150	MeOH	2000	-7.1		15					10.7	5.6					4.14371
2-MQ-8-OH	7-sub	7-Me-2-MQ-8-OH	174	1	126.39	2.2812	150	MeOH	2500	-9.9		15					10.7	5.6					4.14371
2-MQ-8-OH	7-sub	7-Me-2-MQ-8-OH	174	1	126.39	2.2812	150	MeOH	3000	-10.9		15					10.7	5.6					4.14371
2-MQ-8-OH	7-sub	7-Me-2-MQ-8-OH	174	1	126.39	2.2812	150	MeOH	3250	-10.7		15					10.7	5.6					4.14371
2-MQ-8-OH	7-sub	7-Me-2-MQ-8-OH	174	1	126.39	2.2812	150	MeOH	3500	-10.1		15					10.7	5.6					4.14371
2-MQ-8-OH	7-sub	7-Me-2-MQ-8-OH	174	1	126.39	2.2812	150	MeOH	3750	-8.4		15					10.7	5.6					4.14371
2-MQ-8-OH	7-sub	7-Me-2-MQ-8-OH	174	1	126.39	2.2812	150	MeOH	4000	-6		15					10.7	5.6					4.14371
2-MQ-8-OH	7-sub	7-CN-2-MQ-8-OH	185	1	133.03	8.103	150	MeOH	0	0		16.9					7.1	2.3					2.90722
2-MQ-8-OH	7-sub	7-CN-2-MQ-8-OH	185	1	133.03	8.103	150	MeOH	500	-0.2		16.9					7.1	2.3					2.90722
2-MQ-8-OH	7-sub	7-CN-2-MQ-8-OH	185	1	133.03	8.103	150	MeOH	1000	-0.7		16.9					7.1	2.3					2.90722
2-MQ-8-OH	7-sub	7-CN-2-MQ-8-OH	185	1	133.03	8.103	150	MeOH	1500	-2.7		16.9					7.1	2.3					2.90722
2-MQ-8-OH	7-sub	7-CN-2-MQ-8-OH	185	1	133.03	8.103	150	MeOH	2000	-6		16.9					7.1	2.3					2.90722
2-MQ-8-OH	7-sub	7-CN-2-MQ-8-OH	185	1	133.03	8.103	150	MeOH	2500	-11.5		16.9					7.1	2.3					2.90722
2-MQ-8-OH	7-sub	7-CN-2-MQ-8-OH	185	1	133.03	8.103	150	MeOH	3000	-19.4		16.9					7.1	2.3					2.90722
2-MQ-8-OH	7-sub	7-CN-2-MQ-8-OH	185	1	133.03	8.103	150	MeOH	3250	-23.4		16.9					7.1	2.3					2.90722
2-MQ-8-OH	7-sub	7-CN-2-MQ-8-OH	185	1	133.03	8.103	150	MeOH	3500	-27.1		16.9					7.1	2.3					2.90722
2-MQ-8-OH	7-sub	7-CN-2-MQ-8-OH	185	1	133.03	8.103	150	MeOH	3750	-30.4		16.9					7.1	2.3					2.90722
2-MQ-8-OH	7-sub	7-CN-2-MQ-8-OH	185	1	133.03	8.103	150	MeOH	4000	-33		16.9					7.1	2.3					2.90722
2-MQ-8-OH	7-sub	7-OMe-2-MQ-8-OH	190	1	128.31	2.2449	150	MeOH	0	0		16.6						5.3					3.40132
2-MQ-8-OH	7-sub	7-OMe-2-MQ-8-OH	190	1	128.31	2.2449	150	MeOH	500	-0.1		16.6						5.3					3.40132
2-MQ-8-OH	7-sub	7-OMe-2-MQ-8-OH	190	1	128.31	2.2449	150	MeOH	1000	-0.8		16.6						5.3					3.40132
2-MQ-8-OH	7-sub	7-OMe-2-MQ-8-OH	190	1	128.31	2.2449	150	MeOH	1500	-2.5		16.6						5.3					3.40132
2-MQ-8-OH	7-sub	7-OMe-2-MQ-8-OH	190	1	128.31	2.2449	150	MeOH	2000	-4.5		16.6						5.3					3.40132
2-MQ-8-OH	7-sub	7-OMe-2-MQ-8-OH	190	1	128.31	2.2449	150	MeOH	2500	-5.8		16.6						5.3					3.40132
2-MQ-8-OH	7-sub	7-OMe-2-MQ-8-OH	190	1	128.31	2.2449	150	MeOH	3000	-5.8		16.6						5.3					3.40132
2-MQ-8-OH	7-sub	7-OMe-2-MQ-8-OH	190	1	128.31	2.2449	150	MeOH	3250	-5.3		16.6						5.3					3.40132
2-MQ-8-OH	7-sub	7-OMe-2-MQ-8-OH	190	1	128.31	2.2449	150	MeOH	3500	-4.3		16.6						5.3					3.40132
2-MQ-8-OH	7-sub	7-OMe-2-MQ-8-OH	190	1	128.31	2.2449	150	MeOH	3750	-2.8		16.6						5.3					3.40132
2-MQ-8-OH	7-sub	7-OMe-2-MQ-8-OH	190	1	128.31	2.2449	150	MeOH	4000	-0.8		16.6						5.3					3.40132
2-MQ-8-OH	7-sub	7-NO2-2-MQ-8-OH	205	1	133.63	9.9861	150	MeOH	0	0		20.2					6.65	2.2					4.5989
2-MQ-8-OH	7-sub	7-NO2-2-MQ-8-OH	205	1	133.63	9.9861	150	MeOH	500	-0.1		20.2					6.65	2.2					4.5989
2-MQ-8-OH	7-sub	7-NO2-2-MQ-8-OH	205	1	133.63	9.9861	150	MeOH	1000	-0.9		20.2					6.65	2.2					4.5989
2-MQ-8-OH	7-sub	7-NO2-2-MQ-8-OH	205	1	133.63	9.9861	150	MeOH	1500	-3.2		20.2					6.65	2.2					4.5989
2-MQ-8-OH	7-sub	7-NO2-2-MQ-8-OH	205	1	133.63	9.9861	150	MeOH	2000	-7.1		20.2					6.65	2.2					4.5989
2-MQ-8-OH	7-sub	7-NO2-2-MQ-8-OH	205	1	133.63	9.9861	150	MeOH	2500	-11.8		20.2					6.65	2.2					4.5989
2-MQ-8-OH	7-sub	7-NO2-2-MQ-8-OH	205	1	133.63	9.9861	150	MeOH	3000	-15.4		20.2					6.65	2.2					4.5989
2-MQ-8-OH	7-sub	7-NO2-2-MQ-8-OH	205	1	133.63	9.9861	150	MeOH	3250	-16.7		20.2					6.65	2.2					4.5989
2-MQ-8-OH	7-sub	7-NO2-2-MQ-8-OH	205	1	133.63	9.9861	150	MeOH	3500	-17.1		20.2					6.65	2.2					4.5989
2-MQ-8-OH	7-sub	7-NO2-2-MQ-8-OH	205	1	133.63	9.9861	150	MeOH	3750	-16.9		20.2					6.65	2.2					4.5989
2-MQ-8-OH	7-sub	7-NO2-2-MQ-8-OH	205	1	133.63	9.9861	150	MeOH	4000	-15.9		20.2					6.65	2.2					4.5989
IMHB	A	A1a	429	1	165.76	11.4104	150	N2	0	0.2									614.3		0.5		2.4			94
IMHB	A	A1a	429	1	165.76	11.4104	150	N2	500	0.2									614.3		0.5		2.4			94
IMHB	A	A1a	429	1	165.76	11.4104	150	N2	1000	0.3									614.3		0.5		2.4			94
IMHB	A	A1a	429	1	165.76	11.4104	150	N2	1500	0.7									614.3		0.5		2.4			94
IMHB	A	A1a	429	1	165.76	11.4104	150	N2	2000	1.2									614.3		0.5		2.4			94
IMHB	A	A1a	429	1	165.76	11.4104	150	N2	2500	2									614.3		0.5		2.4			94
IMHB	A	A1a	429	1	165.76	11.4104	150	N2	3000	3.3									614.3		0.5		2.4			94
IMHB	A	A1a	429	1	165.76	11.4104	150	N2	3250	4									614.3		0.5		2.4			94
IMHB	A	A1a	429	1	165.76	11.4104	150	N2	3500	5									614.3		0.5		2.4			94
IMHB	A	A1a	429	1	165.76	11.4104	150	N2	3750	6.2									614.3		0.5		2.4			94
IMHB	A	A1a	429	1	165.76	11.4104	150	N2	4000	7.7									614.3		0.5		2.4			94
IMHB	A	A1a	429	1	165.76	11.4104	150	N2	4250	9.3									614.3		0.5		2.4			94
IMHB	A	A1a	429	1	165.76	11.4104	150	N2	4500	11.3									614.3		0.5		2.4			94
IMHB	A	A1b	429	1	168.61	4.5648	150	N2	0	0.1									524.3	0.2	-0.5		0.1			110
IMHB	A	A1b	429	1	168.61	4.5648	150	N2	500	0.2									524.3	0.2	-0.5		0.1			110
IMHB	A	A1b	429	1	168.61	4.5648	150	N2	1000	0.3									524.3	0.2	-0.5		0.1			110
IMHB	A	A1b	429	1	168.61	4.5648	150	N2	1500	0.8									524.3	0.2	-0.5		0.1			110
IMHB	A	A1b	429	1	168.61	4.5648	150	N2	2000	1.4									524.3	0.2	-0.5		0.1			110
IMHB	A	A1b	429	1	168.61	4.5648	150	N2	2500	2.3									524.3	0.2	-0.5		0.1			110
IMHB	A	A1b	429	1	168.61	4.5648	150	N2	3000	3.7									524.3	0.2	-0.5		0.1			110
IMHB	A	A1b	429	1	168.61	4.5648	150	N2	3250	4.5									524.3	0.2	-0.5		0.1			110
IMHB	A	A1b	429	1	168.61	4.5648	150	N2	3500	5.5									524.3	0.2	-0.5		0.1			110
IMHB	A	A1b	429	1	168.61	4.5648	150	N2	3750	6.7									524.3	0.2	-0.5		0.1			110
IMHB	A	A1b	429	1	168.61	4.5648	150	N2	4000	8.1									524.3	0.2	-0.5		0.1			110
IMHB	A	A1b	429	1	168.61	4.5648	150	N2	4250	9.6									524.3	0.2	-0.5		0.1			110
IMHB	A	A1b	429	1	168.61	4.5648	150	N2	4500	11.5									524.3	0.2	-0.5		0.1			110
IMHB	A	A2a	389	1	157.75	7.8675	150	N2	0	0.1										5.6	4.5					59
IMHB	A	A2a	389	1	157.75	7.8675	150	N2	500	0.2										5.6	4.5					59
IMHB	A	A2a	389	1	157.75	7.8675	150	N2	1000	0.3										5.6	4.5					59
IMHB	A	A2a	389	1	157.75	7.8675	150	N2	1500	0.7										5.6	4.5					59
IMHB	A	A2a	389	1	157.75	7.8675	150	N2	2000	1.3										5.6	4.5					59
IMHB	A	A2a	389	1	157.75	7.8675	150	N2	2500	2.3										5.6	4.5					59
IMHB	A	A2a	389	1	157.75	7.8675	150	N2	3000	3.8										5.6	4.5					59
IMHB	A	A2a	389	1	157.75	7.8675	150	N2	3250	4.7										5.6	4.5					59
IMHB	A	A2a	389	1	157.75	7.8675	150	N2	3500	5.9										5.6	4.5					59
IMHB	A	A2a	389	1	157.75	7.8675	150	N2	3750	7.4										5.6	4.5					59
[truncated: 1,326 more rows]
